# Supplementary material for: Three-dimensional stochastic simulation of chemoattractant-mediated excitability in cells
Source: PLoS Comput Biol. 2021 Jul 14;17(7):e1008803. doi: 10.1371/journal.pcbi.1008803 (PMC8330952; doi:10.1371/journal.pcbi.1008803)
Supplement: S2 File — Matlab scripts used for simulating the various models. (ZIP) [file pcbi.1008803.s011.zip]

Archive with 232 entries (200 files):
- Code/
- __MACOSX/._Code
- Code/.DS_Store
- __MACOSX/Code/._.DS_Store
- Code/Figures/
- __MACOSX/Code/._Figures
- Code/geometry_files/
- __MACOSX/Code/._geometry_files
- Code/urdme-master/
- __MACOSX/Code/._urdme-master
- Code/Essential_Files/
- __MACOSX/Code/._Essential_Files
- Code/Figures/.DS_Store
- __MACOSX/Code/Figures/._.DS_Store
- Code/Figures/GPCR+LEGI/
- __MACOSX/Code/Figures/._GPCR+LEGI
- Code/Figures/Supplementary Figure 1/
- __MACOSX/Code/Figures/._Supplementary Figure 1
- Code/Figures/GPCR+LEGI+STEN/
- __MACOSX/Code/Figures/._GPCR+LEGI+STEN
- Code/Figures/GPCR/
- __MACOSX/Code/Figures/._GPCR
- Code/geometry_files/New_cell3D.stl
- __MACOSX/Code/geometry_files/._New_cell3D.stl
- Code/geometry_files/my_cell_1.stl
- __MACOSX/Code/geometry_files/._my_cell_1.stl
- Code/urdme-master/AUTHORS
- __MACOSX/Code/urdme-master/._AUTHORS
- Code/urdme-master/README.md
- __MACOSX/Code/urdme-master/._README.md
- Code/urdme-master/urdme/
- __MACOSX/Code/urdme-master/._urdme
- Code/urdme-master/VERSION
- __MACOSX/Code/urdme-master/._VERSION
- Code/urdme-master/doc/
- __MACOSX/Code/urdme-master/._doc
- Code/urdme-master/startup.m
- __MACOSX/Code/urdme-master/._startup.m
- Code/urdme-master/LICENCE
- __MACOSX/Code/urdme-master/._LICENCE
- Code/Essential_Files/pde2urdme3D.m
- __MACOSX/Code/Essential_Files/._pde2urdme3D.m
- Code/Figures/GPCR+LEGI/.DS_Store
- __MACOSX/Code/Figures/GPCR+LEGI/._.DS_Store
- Code/Figures/GPCR+LEGI/Figure 3D, E/
- __MACOSX/Code/Figures/GPCR+LEGI/._Figure 3D, E
- Code/Figures/GPCR+LEGI/Figure 4, Supplementary Figures 6-8/
- __MACOSX/Code/Figures/GPCR+LEGI/._Figure 4, Supplementary Figures 6-8
- Code/Figures/GPCR+LEGI/Table 2, Supplementary Figure 3A-C/
- __MACOSX/Code/Figures/GPCR+LEGI/._Table 2, Supplementary Figure 3A-C
- Code/Figures/GPCR+LEGI/Supplementary Figures 4, 5/
- __MACOSX/Code/Figures/GPCR+LEGI/._Supplementary Figures 4, 5
- Code/Figures/GPCR+LEGI/Figure 3F/
- __MACOSX/Code/Figures/GPCR+LEGI/._Figure 3F
- Code/Figures/Supplementary Figure 1/meshing2.m
- __MACOSX/Code/Figures/Supplementary Figure 1/._meshing2.m
- Code/Figures/Supplementary Figure 1/meshing3.m
- __MACOSX/Code/Figures/Supplementary Figure 1/._meshing3.m
- Code/Figures/GPCR+LEGI+STEN/Figure 5G,H/
- __MACOSX/Code/Figures/GPCR+LEGI+STEN/._Figure 5G,H
- Code/Figures/GPCR+LEGI+STEN/Figure 5B-E, Supplementary Figure 9AB/
- __MACOSX/Code/Figures/GPCR+LEGI+STEN/._Figure 5B-E, Supplementary Figure 9AB
- Code/Figures/GPCR+LEGI+STEN/.DS_Store
- __MACOSX/Code/Figures/GPCR+LEGI+STEN/._.DS_Store
- Code/Figures/GPCR+LEGI+STEN/Figure 7/
- __MACOSX/Code/Figures/GPCR+LEGI+STEN/._Figure 7
- Code/Figures/GPCR+LEGI+STEN/Figure 6/
- __MACOSX/Code/Figures/GPCR+LEGI+STEN/._Figure 6
- Code/Figures/GPCR+LEGI+STEN/Figure 5F, Supplementary Figure 9C-F/
- __MACOSX/Code/Figures/GPCR+LEGI+STEN/._Figure 5F, Supplementary Figure 9C-F
- Code/Figures/GPCR/.DS_Store
- __MACOSX/Code/Figures/GPCR/._.DS_Store
- Code/Figures/GPCR/Figure 2, Supplementary Figure 2/
- __MACOSX/Code/Figures/GPCR/._Figure 2, Supplementary Figure 2
- Code/urdme-master/urdme/include/
- __MACOSX/Code/urdme-master/urdme/._include
- Code/urdme-master/urdme/msrc/
- __MACOSX/Code/urdme-master/urdme/._msrc
- Code/urdme-master/urdme/comsol/
- __MACOSX/Code/urdme-master/urdme/._comsol
- Code/urdme-master/urdme/pde/
- __MACOSX/Code/urdme-master/urdme/._pde
- Code/urdme-master/urdme/src/
- __MACOSX/Code/urdme-master/urdme/._src
- Code/urdme-master/doc/mexnsm.mexmaci64
- __MACOSX/Code/urdme-master/doc/._mexnsm.mexmaci64
- Code/urdme-master/doc/manual.pdf
- __MACOSX/Code/urdme-master/doc/._manual.pdf
- Code/urdme-master/doc/EN_3.c
- __MACOSX/Code/urdme-master/doc/._EN_3.c
- Code/Figures/GPCR+LEGI/Figure 3D, E/GPCR_LEGI_single_cell.m
- __MACOSX/Code/Figures/GPCR+LEGI/Figure 3D, E/._GPCR_LEGI_single_cell.m
- Code/Figures/GPCR+LEGI/Figure 3D, E/simplificed_GPCR_LEGI_AIF_single_cell.m
- __MACOSX/Code/Figures/GPCR+LEGI/Figure 3D, E/._simplificed_GPCR_LEGI_AIF_single_cell.m
- Code/Figures/GPCR+LEGI/Figure 4, Supplementary Figures 6-8/GPCR_LEGI_gradient_comb.m
- __MACOSX/Code/Figures/GPCR+LEGI/Figure 4, Supplementary Figures 6-8/._GPCR_LEGI_gradient_comb.m
- Code/Figures/GPCR+LEGI/Table 2, Supplementary Figure 3A-C/GPCR_LEGI_noise_comb_1N.m
- __MACOSX/Code/Figures/GPCR+LEGI/Table 2, Supplementary Figure 3A-C/._GPCR_LEGI_noise_comb_1N.m
- Code/Figures/GPCR+LEGI/Table 2, Supplementary Figure 3A-C/GPCR_LEGI_noise_comb_5N.m
- __MACOSX/Code/Figures/GPCR+LEGI/Table 2, Supplementary Figure 3A-C/._GPCR_LEGI_noise_comb_5N.m
- Code/Figures/GPCR+LEGI/Table 2, Supplementary Figure 3A-C/GPCR_LEGI_noise_comb_4N.m
- __MACOSX/Code/Figures/GPCR+LEGI/Table 2, Supplementary Figure 3A-C/._GPCR_LEGI_noise_comb_4N.m
- Code/Figures/GPCR+LEGI/Table 2, Supplementary Figure 3A-C/GPCR_LEGI_noise_comb_pt2N.m
- __MACOSX/Code/Figures/GPCR+LEGI/Table 2, Supplementary Figure 3A-C/._GPCR_LEGI_noise_comb_pt2N.m
- Code/Figures/GPCR+LEGI/Table 2, Supplementary Figure 3A-C/GPCR_LEGI_noise_comb_pt1N.m
- __MACOSX/Code/Figures/GPCR+LEGI/Table 2, Supplementary Figure 3A-C/._GPCR_LEGI_noise_comb_pt1N.m
- Code/Figures/GPCR+LEGI/Table 2, Supplementary Figure 3A-C/GPCR_LEGI_noise_comb_3N.m
- __MACOSX/Code/Figures/GPCR+LEGI/Table 2, Supplementary Figure 3A-C/._GPCR_LEGI_noise_comb_3N.m
- Code/Figures/GPCR+LEGI/Table 2, Supplementary Figure 3A-C/GPCR_LEGI_noise_comb_pt5N.m
- __MACOSX/Code/Figures/GPCR+LEGI/Table 2, Supplementary Figure 3A-C/._GPCR_LEGI_noise_comb_pt5N.m
- Code/Figures/GPCR+LEGI/Table 2, Supplementary Figure 3A-C/GPCR_LEGI_noise_comb_2N.m
- __MACOSX/Code/Figures/GPCR+LEGI/Table 2, Supplementary Figure 3A-C/._GPCR_LEGI_noise_comb_2N.m
- Code/Figures/GPCR+LEGI/Supplementary Figures 4, 5/LEGI_data_model_comp.m
- __MACOSX/Code/Figures/GPCR+LEGI/Supplementary Figures 4, 5/._LEGI_data_model_comp.m
- Code/Figures/GPCR+LEGI/Figure 3F/GPCR_LEGI_multiple_cell.m
- __MACOSX/Code/Figures/GPCR+LEGI/Figure 3F/._GPCR_LEGI_multiple_cell.m
- Code/Figures/GPCR+LEGI+STEN/Figure 5G,H/STEN_wave_2_short_pulse.m
- __MACOSX/Code/Figures/GPCR+LEGI+STEN/Figure 5G,H/._STEN_wave_2_short_pulse.m
- Code/Figures/GPCR+LEGI+STEN/Figure 5B-E, Supplementary Figure 9AB/STEN_wave_suppl.m
- __MACOSX/Code/Figures/GPCR+LEGI+STEN/Figure 5B-E, Supplementary Figure 9AB/._STEN_wave_suppl.m
- Code/Figures/GPCR+LEGI+STEN/Figure 7/section_kymograph2.m
- __MACOSX/Code/Figures/GPCR+LEGI+STEN/Figure 7/._section_kymograph2.m
- Code/Figures/GPCR+LEGI+STEN/Figure 7/STEN_alone_diff.m
- __MACOSX/Code/Figures/GPCR+LEGI+STEN/Figure 7/._STEN_alone_diff.m
- Code/Figures/GPCR+LEGI+STEN/Figure 7/section_kymograph3.m
- __MACOSX/Code/Figures/GPCR+LEGI+STEN/Figure 7/._section_kymograph3.m
- Code/Figures/GPCR+LEGI+STEN/Figure 6/section_kymograph2.m
- __MACOSX/Code/Figures/GPCR+LEGI+STEN/Figure 6/._section_kymograph2.m
- Code/Figures/GPCR+LEGI+STEN/Figure 6/STEN_wave_short_pulse_needle.m
- __MACOSX/Code/Figures/GPCR+LEGI+STEN/Figure 6/._STEN_wave_short_pulse_needle.m
- Code/Figures/GPCR+LEGI+STEN/Figure 6/section_kymograph_needle.m
- __MACOSX/Code/Figures/GPCR+LEGI+STEN/Figure 6/._section_kymograph_needle.m
- Code/Figures/GPCR+LEGI+STEN/Figure 6/section_kymograph3.m
- __MACOSX/Code/Figures/GPCR+LEGI+STEN/Figure 6/._section_kymograph3.m
- Code/Figures/GPCR+LEGI+STEN/Figure 5F, Supplementary Figure 9C-F/STEN_wave_global_stimulus_comb.m
- __MACOSX/Code/Figures/GPCR+LEGI+STEN/Figure 5F, Supplementary Figure 9C-F/._STEN_wave_global_stimulus_comb.m
- Code/Figures/GPCR/Figure 2, Supplementary Figure 2/cAMP_dose_response.m
- __MACOSX/Code/Figures/GPCR/Figure 2, Supplementary Figure 2/._cAMP_dose_response.m
- Code/urdme-master/urdme/include/inline.h
- __MACOSX/Code/urdme-master/urdme/include/._inline.h
- Code/urdme-master/urdme/include/report.h
- __MACOSX/Code/urdme-master/urdme/include/._report.h
- Code/urdme-master/urdme/include/binheap.h
- __MACOSX/Code/urdme-master/urdme/include/._binheap.h
- Code/urdme-master/urdme/include/propensities.h
- __MACOSX/Code/urdme-master/urdme/include/._propensities.h
- Code/urdme-master/urdme/msrc/urdme.m
- __MACOSX/Code/urdme-master/urdme/msrc/._urdme.m
- Code/urdme-master/urdme/msrc/utils/
- __MACOSX/Code/urdme-master/urdme/msrc/._utils
- Code/urdme-master/urdme/msrc/urdme_validate.m
- __MACOSX/Code/urdme-master/urdme/msrc/._urdme_validate.m
- Code/urdme-master/urdme/comsol/urdme2comsol.m
- __MACOSX/Code/urdme-master/urdme/comsol/._urdme2comsol.m
- Code/urdme-master/urdme/comsol/comsol2urdme.m
- __MACOSX/Code/urdme-master/urdme/comsol/._comsol2urdme.m
- Code/urdme-master/urdme/pde/FBR.c
- __MACOSX/Code/urdme-master/urdme/pde/._FBR.c
- Code/urdme-master/urdme/pde/mexnsm.mexmaci64
- __MACOSX/Code/urdme-master/urdme/pde/._mexnsm.mexmaci64
- Code/urdme-master/urdme/pde/pde2urdme.m
- __MACOSX/Code/urdme-master/urdme/pde/._pde2urdme.m
- Code/urdme-master/urdme/pde/urdme2pde.m
- __MACOSX/Code/urdme-master/urdme/pde/._urdme2pde.m
- Code/urdme-master/urdme/src/propensities.c
- __MACOSX/Code/urdme-master/urdme/src/._propensities.c
- Code/urdme-master/urdme/src/binheap.c
- __MACOSX/Code/urdme-master/urdme/src/._binheap.c
- Code/urdme-master/urdme/src/report.c
- __MACOSX/Code/urdme-master/urdme/src/._report.c
- Code/urdme-master/urdme/src/aem/
- __MACOSX/Code/urdme-master/urdme/src/._aem
- Code/urdme-master/urdme/src/ssa/
- __MACOSX/Code/urdme-master/urdme/src/._ssa
- Code/urdme-master/urdme/src/uds/
- __MACOSX/Code/urdme-master/urdme/src/._uds
- Code/urdme-master/urdme/src/inline.c
- __MACOSX/Code/urdme-master/urdme/src/._inline.c
- Code/urdme-master/urdme/src/nsm/
- __MACOSX/Code/urdme-master/urdme/src/._nsm
- Code/urdme-master/urdme/msrc/utils/seqexpand.m
- __MACOSX/Code/urdme-master/urdme/msrc/utils/._seqexpand.m
- Code/urdme-master/urdme/msrc/utils/G_inline.m
- __MACOSX/Code/urdme-master/urdme/msrc/utils/._G_inline.m
- Code/urdme-master/urdme/msrc/utils/rparse_inline.m
- __MACOSX/Code/urdme-master/urdme/msrc/utils/._rparse_inline.m
- Code/urdme-master/urdme/msrc/utils/rparse.m
- __MACOSX/Code/urdme-master/urdme/msrc/utils/._rparse.m
- Code/urdme-master/urdme/msrc/utils/movie2gif.m
- __MACOSX/Code/urdme-master/urdme/msrc/utils/._movie2gif.m
- Code/urdme-master/urdme/src/aem/mexaem.c
- __MACOSX/Code/urdme-master/urdme/src/aem/._mexaem.c
- Code/urdme-master/urdme/src/aem/aem.h
- __MACOSX/Code/urdme-master/urdme/src/aem/._aem.h
- Code/urdme-master/urdme/src/aem/aem.c
- __MACOSX/Code/urdme-master/urdme/src/aem/._aem.c
- Code/urdme-master/urdme/src/aem/aem.m
- __MACOSX/Code/urdme-master/urdme/src/aem/._aem.m
- Code/urdme-master/urdme/src/aem/mexmake_aem.m
- __MACOSX/Code/urdme-master/urdme/src/aem/._mexmake_aem.m
- Code/urdme-master/urdme/src/ssa/mexmake_ssa.m
- __MACOSX/Code/urdme-master/urdme/src/ssa/._mexmake_ssa.m
- Code/urdme-master/urdme/src/ssa/ssa.m
- __MACOSX/Code/urdme-master/urdme/src/ssa/._ssa.m
- Code/urdme-master/urdme/src/ssa/ssa.c
- __MACOSX/Code/urdme-master/urdme/src/ssa/._ssa.c
- Code/urdme-master/urdme/src/ssa/ssa.h
- __MACOSX/Code/urdme-master/urdme/src/ssa/._ssa.h
- Code/urdme-master/urdme/src/ssa/mexssa.c
- __MACOSX/Code/urdme-master/urdme/src/ssa/._mexssa.c
- Code/urdme-master/urdme/src/uds/mexrhs.c
- __MACOSX/Code/urdme-master/urdme/src/uds/._mexrhs.c
- Code/urdme-master/urdme/src/uds/uds.m
- __MACOSX/Code/urdme-master/urdme/src/uds/._uds.m
- Code/urdme-master/urdme/src/uds/mexmake_uds.m
- __MACOSX/Code/urdme-master/urdme/src/uds/._mexmake_uds.m
- Code/urdme-master/urdme/src/uds/mexuds.m
- __MACOSX/Code/urdme-master/urdme/src/uds/._mexuds.m
- Code/urdme-master/urdme/src/nsm/nsm.c
- __MACOSX/Code/urdme-master/urdme/src/nsm/._nsm.c
- Code/urdme-master/urdme/src/nsm/nsm.m
- __MACOSX/Code/urdme-master/urdme/src/nsm/._nsm.m
- Code/urdme-master/urdme/src/nsm/mexmake_nsm.m
- __MACOSX/Code/urdme-master/urdme/src/nsm/._mexmake_nsm.m
- Code/urdme-master/urdme/src/nsm/nsm.h
- __MACOSX/Code/urdme-master/urdme/src/nsm/._nsm.h
- Code/urdme-master/urdme/src/nsm/mexnsm.c
- __MACOSX/Code/urdme-master/urdme/src/nsm/._mexnsm.c
- Code/urdme-master/urdme/src/nsm/understanding2.m
- __MACOSX/Code/urdme-master/urdme/src/nsm/._understanding2.m
- Code/urdme-master/urdme/src/nsm/understanding_meshing2.m
- __MACOSX/Code/urdme-master/urdme/src/nsm/._understanding_meshing2.m
