# Supplementary material for: Three-dimensional stochastic simulation of chemoattractant-mediated excitability in cells
Source: PLoS Comput Biol. 2021 Jul 14;17(7):e1008803. doi: 10.1371/journal.pcbi.1008803 (PMC8330952; doi:10.1371/journal.pcbi.1008803)
Supplement: S2 File — Matlab scripts used for simulating the various models. (ZIP) [file pcbi.1008803.s011.zip › Code/urdme-master/AUTHORS]

Current maintainer: Stefan Engblom
stefane@it.uu.se
www.urdme.org

URDME 1.3

Pavol Bauer
Stefan Engblom

URDME 1.2

Pavol Bauer
Brian Drawert
Stefan Engblom
Andreas Hellander
Viktor Gerdin

URDME 1.1

Brian Drawert
Stefan Engblom
Andreas Hellander

URDME 1.0

Josef Cullhed
Stefan Engblom
Andreas Hellander
