# Supplementary material for: Three-dimensional stochastic simulation of chemoattractant-mediated excitability in cells
Source: PLoS Comput Biol. 2021 Jul 14;17(7):e1008803. doi: 10.1371/journal.pcbi.1008803 (PMC8330952; doi:10.1371/journal.pcbi.1008803)
Supplement: S2 File — Matlab scripts used for simulating the various models. (ZIP) [file pcbi.1008803.s011.zip › Code/urdme-master/VERSION]

URDME Version 1.3
=================

Tested with
-----------

Matlab version 9.1.0.441655 (R2016b)
.mex-extension mexa64

Comsol 5.2a

Ubuntu 14.04 LTS

--

Matlab version 8.4.0.150421 (R2014b)
.mex-extension mexa64

PDE Toolbox Version 1.5 (R2014b)

Comsol 5.2a

Ubuntu 14.04 LTS

--

Matlab version 9.1.0.441655 (R2016b)
.mex-extension mexa64

PDE Toolbox Version 2.3 (R2016b)

Comsol 5.2a

Ubuntu 16.04 LTS

--

Matlab version 8.4.0.150421 (R2014b)
.mex-extension mexmaci64

PDE Toolbox Version 1.5 (R2014b)

Comsol 5.2a

Mac OS X 10.9.5

--
