# Supplementary material for: Three-dimensional stochastic simulation of chemoattractant-mediated excitability in cells
Source: PLoS Comput Biol. 2021 Jul 14;17(7):e1008803. doi: 10.1371/journal.pcbi.1008803 (PMC8330952; doi:10.1371/journal.pcbi.1008803)
Supplement: S2 File — Matlab scripts used for simulating the various models. (ZIP) [file pcbi.1008803.s011.zip › Code/urdme-master/startup.m]

%STARTUP Startup for URDME.

% S. Engblom 2017-02-14

% link = location of this startup.m
link = mfilename('fullpath');
link = link(1:end-7); % s-t-a-r-t-u-p is 7 chars


% path to urdme/ folders
addpath(genpath([link 'urdme/']))
addpath(genpath([link 'workflows/']))
