# Supplementary material for: Three-dimensional stochastic simulation of chemoattractant-mediated excitability in cells
Source: PLoS Comput Biol. 2021 Jul 14;17(7):e1008803. doi: 10.1371/journal.pcbi.1008803 (PMC8330952; doi:10.1371/journal.pcbi.1008803)
Supplement: S2 File — Matlab scripts used for simulating the various models. (ZIP) [file pcbi.1008803.s011.zip › Code/Essential_Files/pde2urdme3D.m]

function umod = pde2urdme3D(model,Dexpr,verbose)


if nargin < 3, verbose = 0; end

% number of species and number of cells
Mspecies = numel(Dexpr);
Ncells   = size(model.Mesh.Nodes,2);
Ndofs    = Ncells*Mspecies;

% assemble matrices
l_info(verbose,1,'Starting assembly...');
D = cell(size(Dexpr));
% evaluate element volume and subdomain first
%[~,M,SD] = assema(P,T,0,1,'sd');
specifyCoefficients(model,'m',0,'d',1,'c',1,'a',0,'f',0);
FEM = assembleFEMatrices(model);
M = FEM.M;
SD = ones(size(M,1),1);

vol = full(sum(M,1))';

% assemble all species
diagsum1 = 0;
I = zeros(0,1); J = zeros(0,1); S = zeros(0,1);
for i = 1:Mspecies
    %   D{i} = assema(P,T,Dexpr{i},0,0);
    specifyCoefficients(model,'m',0,'d',1,'c',Dexpr{i},'a',0,'f',0);
    FEM = assembleFEMatrices(model);
    D{i} = FEM.K;
    % explicitly invert the lumped mass matrix and filter the diffusion matrix
    [ii,jj,ss] = find(D{i});
    diagsum1 = diagsum1+sum(diag(D{i})./vol);
    ss = -ss./vol(jj);
    ixkeep = find(ss > 0);
    I = [I; (ii(ixkeep)-1)*Mspecies+i];
    J = [J; (jj(ixkeep)-1)*Mspecies+i];
    S = [S; ss(ixkeep)];
end
l_info(verbose,1,' ...done.\n');

% rebuild diffusion matrix
D = sparse(I(:),J(:),S(:),Ndofs,Ndofs);
d = full(sum(D,1));
D = D+sparse(1:Ndofs,1:Ndofs,-d);
diagsum2 = sum(d);

% check if the difference is too big
if abs(diagsum2-diagsum1) > abs(diagsum1)*0.10
  warning('Many off diagonal negative elements in D.');
end


% this creates interpolated values of the subdomain number
sd = SD./vol;
% (typically to be fixed to arrive at integer values)

% finalize the PDE-part of the URDME structure
umod = struct('D',D, ...
              'vol',vol, ...
              'sd',sd, ...
              'pde',struct('Dexpr',{Dexpr}));
              %'pde',struct('P',P,'T',T,'Dexpr',{Dexpr}));

%-------------------------------------------------------------------------
function l_info(level,lim,msg)
%L_INFO Display information.
%   L_INFO(LEVEL,LIM,MSG) Displays the message MSG whenever LEVEL >=
%   LIM.

if level >= lim, fprintf(msg); end

%-------------------------------------------------------------------------
