# Supplementary material for: Three-dimensional stochastic simulation of chemoattractant-mediated excitability in cells
Source: PLoS Comput Biol. 2021 Jul 14;17(7):e1008803. doi: 10.1371/journal.pcbi.1008803 (PMC8330952; doi:10.1371/journal.pcbi.1008803)
Supplement: S2 File — Matlab scripts used for simulating the various models. (ZIP) [file pcbi.1008803.s011.zip › Code/Figures/Supplementary Figure 1/meshing2.m]

% This file generates data for Supplementary Figure 1A in 
% 
% Three-dimensional stochastic simulation of chemoattractant-mediated 
% excitability in cells
% 
% Debojyoti Biswas, Peter N. Devreotes, Pablo A. Iglesias
%
% PLoS Computational Biology, 2021

%% function meshing2
 
    clear
    close all
    clc    
    format short
    warning('off','all')
    
%% adding paths

    path_to_urdme = strcat(pwd,'/urdme-master/');
    addpath(genpath([path_to_urdme 'urdme/']))
    
    path_to_geometry = strcat(pwd,'/geometry_files/');
    addpath(genpath(path_to_geometry))
    
    path_to_essential_files = strcat(pwd,'/Essential_Files');
    addpath(genpath(path_to_essential_files))
    
%%

    HMax = 0.05*(1:1:20);


    n_P = nan(1,length(HMax));    
    n_E = n_P;
    
    model = createpde;
    model_file_name = 'My_cell_1.stl';
    importGeometry(model,model_file_name);
    
%% 

    for K = 1:length(HMax)
       
        
            clc
            fprintf('cell = %d\n',K)
    
            clear mesh
%% build the geometry

        

            Hmax = HMax(K);
            Hmin = Hmax/3;
            
            if Hmax>=Hmin
                [Hmax, Hmin]
                mesh = generateMesh(model,'GeometricOrder','linear','Hmax',Hmax,'Hmin',Hmin);
                n_P(K) = size(model.Mesh.Nodes,2);
                n_E(K) = size(model.Mesh.Elements,2);
            end

        
    end
%%

close all
figure;
plot(HMax,log10(n_P),'o-')
