# Supplementary material for: Three-dimensional stochastic simulation of chemoattractant-mediated excitability in cells
Source: PLoS Comput Biol. 2021 Jul 14;17(7):e1008803. doi: 10.1371/journal.pcbi.1008803 (PMC8330952; doi:10.1371/journal.pcbi.1008803)
Supplement: S2 File — Matlab scripts used for simulating the various models. (ZIP) [file pcbi.1008803.s011.zip › Code/Figures/Supplementary Figure 1/meshing3.m]

% This file generates data for Supplementary Figure 1B in 
% 
% Three-dimensional stochastic simulation of chemoattractant-mediated 
% excitability in cells
% 
% Debojyoti Biswas, Peter N. Devreotes, Pablo A. Iglesias
%
% PLoS Computational Biology, 2021

%% function meshing2

    clear
    close all
    clc    
    format short
    warning('off','all')
    
%% adding paths

    path_to_urdme = strcat(pwd,'/urdme-master/');
    addpath(genpath([path_to_urdme 'urdme/']))
    
    path_to_geometry = strcat(pwd,'/geometry_files/');
    addpath(genpath(path_to_geometry))
    
    path_to_essential_files = strcat(pwd,'/Essential_Files');
    addpath(genpath(path_to_essential_files))
    
%%

 N_cells = 1;
 
    HMax = 0.05*(1:1:20);

 
param.k1  = 0;
param.km1 = 0;
%% 

    for K = 20
        
        clc
        fprintf('cell = %d\n',K)
    
        clear umod  Umod1 
    
%%  Parameters
    

    
%% Time  

        dt = 0.01;
        param.T_sampling = 0.01/dt;
        if  param.T_sampling < 1
            error('T_sampling can not be fraction')
        end
        param.dt = dt;
    
   
        T_vec = [1];
        
    

        for i  = 1:length(T_vec)
            param.tspan{i} = 0:param.dt:T_vec(i);     
        end
        param.Time = 0:param.dt:sum(T_vec);
        param.T_scaling = 1;


%% build the geometry

        model = createpde;
        model_file_name = 'My_cell_1.stl';
%       model_file_name = 'New_cell3D.stl';
        importGeometry(model,model_file_name);

%         Hmax = 1;
%         Hmin = Hmax/3;
        
        Hmax = HMax(K);
        Hmin = Hmax/3;
            
        mesh = generateMesh(model,'GeometricOrder','linear','Hmax',Hmax,'Hmin',Hmin);
        P = model.Mesh.Nodes;
        E = model.Mesh.Elements;
    
        param.P = P;
        param.E = E;
    

    

        x = P(1,:)';
        y = P(2,:)';
        z = P(3,:)';
    
        if strcmp(model_file_name,'My_cell_1.stl')
        
            R = 5;
            r = sqrt(x.^2/R^2+y.^2/R^2+z.^2/R^2);
        
            outer_curved_surf_indices = r > max(r)-0.02;
            bottom_surf_indices = abs(z) < 0.02;
 
        end
   
        combined_outer_surf_indices = or(bottom_surf_indices,outer_curved_surf_indices);
        param.combined_outer_surf_indices = combined_outer_surf_indices;
 
% specifying different domains
        sd = ones(size(P,2),1);
        sd(outer_curved_surf_indices) = 2; % outer curved surfaces: membrane
        sd(bottom_surf_indices) = 3; % bottom surface
    
    
%% Assemble Diffusion part
    
        param.Mspecies = 1;
    
        param.D_cAMP = 1;        
        
        D_vector = [ param.D_cAMP];
    
        Diffusion_constants = num2cell(D_vector);
        umod = pde2urdme3D(model,Diffusion_constants);
    
        umod.pde.E = param.E;
           
% restricting diffusion in certain domains

        umod.sd = sd;
        membrane = unique([find(umod.sd == 2);find(umod.sd == 3)]);
        cortex = setdiff(1:1:length(umod.vol),membrane)';
        
        umod.private.Mspecies = length(Diffusion_constants);
        
        diffusion_restriction_list.domain = cell(1,1);
        diffusion_restriction_list.species = cell(1,1);
    
        diffusion_restriction_list.domain{1} = cortex;
        diffusion_restriction_list.species{1} = 1:1:umod.private.Mspecies;
    
%         umod = modify_diffusion(umod,diffusion_restriction_list);             

%% 
        if param.Mspecies~= length(D_vector)
            error('Mismatch between No. of Species and Diffusion Terms');
        end
    
        if exist('tspan','var')
            umod.tspan = tspan;
        end
         
%%  Initial Condition

        field_names = {'cAMP'};    
    
        xx = P(1,:);
        yy = P(2,:);
        zz = P(3,:);
        
        IC_index = [];
        for i = 1:size(P,2)
            
            if (xx(i)^2+yy(i)^2<= 1) && (zz(i)<0.1)
                IC_index = [IC_index, i];
            end
            
        end
        
        
%         figure;
%         hold on
%         plot3(xx,yy,zz,'.')
%         plot3(xx(IC_index),yy(IC_index),zz(IC_index),'o')
%         
%         return
%% cAMP stimulus

    
    cAMP_signal1 = zeros(1,length(param.P));
    cAMP_signal1(IC_index) = 20;
    cAMP_signal{1} = cAMP_signal1;
    
%%        
    umod.private.param = param;

    Umod = cell(1,length(T_vec));
    processed_data = cell(1,length(T_vec));
                    
    sd_tmp = ones(1,size(param.P,2));
    sd_tmp(IC_index) = 2;
    
    tic
        for k = 1:length(param.tspan)
%             [K,k]
    
            Umod{k} = umod;
            Umod{k}.private.run_no = k;
        
            if k == 1
                
                cAMP_init = cAMP_signal1;

                  
                Umod{k}.private.init_cond = cAMP_init;
    
                Umod{k}.private.init_cond(1,:) = cell2mat(cAMP_signal(k));

                Umod{k}.sd = sd_tmp;
                        
            else
            
                Umod{k}.private.init_cond      = create_init_cond(processed_data{k-1},field_names,Umod{k});
                Umod{k}.private.init_cond(1,:) = cell2mat(cAMP_signal(k));
                
             
                Umod{k}.sd = sd_tmp;
            
            end
        
            if isfield(param, 'tspan') && any(param.tspan{k})
                Umod{k}.tspan = param.tspan{k};
            end  
    
            Umod{k}         = reaction_model(Umod{k},param);
%             mean_vol = mean(Umod{k}.vol);
            vol_c = 1;%0.1330*5/mean_vol;
            Umod{k}.vol =  Umod{k}.vol*vol_c;

            
            Umod{k} = urdme(Umod{k},'propensities','reaction_model','report',0); 
            

%  Data Processing

            plot_data = 1;
            processed_data{k} = data_processing(Umod{k},plot_data,param.T_sampling,field_names);
        
        end 
       elapsed_time(K) = toc; 
%% Combining the data
% close all
% clc 

        plot_data = 1;
        comb_data{K} = combining_data(processed_data,umod,field_names,param,plot_data);   
        PARAM{K} = param;
        
    end

%%   

close all
clc

% close all
% figure;
% plot(HMax,log10(elapsed_time),'o-')

%%
close all
        index = 20
        R =  comb_data{index}.cAMP_molecule;
        
        n = length(R(:));
        nlow  = round(0.02*n);
        nhigh = round(0.98*n);
        Rsorted = sort(R(:));
        Rlow  = Rsorted(nlow);
        Rhigh = Rsorted(nhigh);
        
        t = 50;
%         FaceVertexData = [(R(:,t)-Rlow)/(Rhigh-Rlow)   zeros(size(R(:,t)))   zeros(size(R(:,t)))];
        FaceVertexData = [(R(:,t)-Rlow)/(Rhigh-Rlow)   (R(:,t)-Rlow)/(Rhigh-Rlow)   (R(:,t)-Rlow)/(Rhigh-Rlow)];
    
%         figure
%         hold on
%         pdeplot3D(model,'ColorMapData',R(:,100))
%         view([0 -90])
        
        
        figure('color','white')
        hold on
        ax =   patch(  'Faces',E','Vertices',P',...
                        'FaceVertexCData',FaceVertexData,...
                        'AmbientStrength', 0.75,...
                        'EdgeColor','none',...
                        'LineWidth',1,...
                        'FaceColor','interp',...
                        'Clipping','off',...
                        'FaceAlpha',0.8);
        view([0 -90])
% 
%                   zlim([2 2.5])
        axis square
        axis off
%         colorbar
        colormap(gray)
        caxis([0 5])
    
%         title('Bottom View','fontweight','n','fontsize',16)
        return
%% Saving the script and the data

        time_stamp = char(datetime);
        function_name = mfilename;
    
        Folder_name = strcat(function_name,'_data');
        if exist(Folder_name,'dir') == 0
            mkdir(Folder_name)
        end
    
        time_stamp_for_file = ['_',time_stamp(1:2),'_',time_stamp(4:6),'_',time_stamp(8:11),'_',...
                                   time_stamp(13:14),'_',time_stamp(16:17),'_',time_stamp(19:20)];
                 
                 
        file_name_for_data   = strcat(function_name,time_stamp_for_file,'.mat');
        file_name_for_script = strcat(function_name,time_stamp_for_file,'.m');    

        full_file_name_for_data = fullfile(Folder_name,file_name_for_data);
        full_file_name_for_script = fullfile(Folder_name,file_name_for_script);
        
        file_exist = exist(full_file_name_for_script,'file');
        if (file_exist~=0)
            warning('Backup already exists for the current version')
        end 
        currentfile = strcat(function_name, '.m');
        copyfile(currentfile,full_file_name_for_script);   
        
        save(full_file_name_for_data,'model','umod','Umod','PARAM','comb_data','-v7.3')

%% Making Video

        index = 1;    
        tic
        data_visulaization(model,umod,param,comb_data{index},Folder_name,time_stamp_for_file)
        toc 
        


%%
% save('sum_data_unoccu','sum_data_occu',...
%      'param','umod','-v7.3');

%%  Auxilliary Fuctions 


function param = param_setup

    param.Na = 6.022e23; 
    
% Parameters for RL dynamics
   
    param.factor1 = 1; 
    param.kH = 7.5*(1/param.factor1);   param.kmH = 0.45*(1/param.factor1);
    param.kL = 2.2*(1/param.factor1);   param.kmL = 1.0*(1/param.factor1);
    param.kS = 4.0*(1/param.factor1);   param.kmS = 0.05*(1/param.factor1);
 
    param.kHL = 0.08*(1/param.factor1); param.K = (.385/.575)*(1/param.factor1); param.kmHL = param.K*param.kHL;
    param.KdH = param.kmH/param.kH;
    param.KdL = param.kmL/param.kL;
    param.alpha = param.KdH/param.KdL;
    param.kHLC = 0.08*(1/param.factor1); param.kmHLC = param.alpha*param.K*param.kHLC; 
 
 
% Parameters for G dynamics 

%     param.factor2 = 1/2.2; 
    param.factor2 = 1/1; 
    param.N_n = 250;
    param.kA0 = 4.0380e-06*(1/param.factor2); 
    param.kA  = 5.6633*(1/param.N_n)*(1/param.factor2); % increase can reduce the reassociation time
    param.kmA = 5.5815*(1/param.N_n)*(1/param.factor2);
    param.kI  = 0.06*(1/param.factor2);
    param.kmI = 0.2*(1/param.factor2);
        
end

function umod = reaction_model(umod,param)

k1  = param.k1;
km1 = param.km1;

r1  = '@     >   sd == 2 ? k1       : 0.0 > cAMP';
r2  = 'cAMP  >             km1*cAMP        > @';


    [~,umod.N,umod.G] = ...
        rparse(...
        {r1 r2},...
        {'cAMP'}, ...
        {'k1' k1 'km1' km1}, ...
         'reaction_model.c');
    
    
    if isfield(umod.private, 'init_cond')    
        umod.u0 = umod.private.init_cond;
    else
        umod.u0 = zeros(size(umod.N,1),numel(umod.vol));
    end   


    % simulation time interval
    if ~isfield(umod,'tspan')
        umod.tspan = 0:0.1:1;
    end

end

function mod = modify_diffusion(mod,diffusion_restriction_list)

    for k = 1:length(diffusion_restriction_list.domain)
    
        domain  = diffusion_restriction_list.domain{k};
        species = diffusion_restriction_list.species{k};
        
        clear index_remove D
        index_remove = [];
        for s = species
            index_remove = [index_remove; mod.private.Mspecies*(domain-1)+s];
        end
        
        D = mod.D';
        
        % Decompose the sparse matrix. 
        [i,j,s] = find(D);

% And set all elements in the diffusion matrix corresponding to the restricted domain to zero.

        Ndofs = mod.private.Mspecies*length(mod.sd);
        index_remove = [find(ismember(i,index_remove)); find(ismember(j,index_remove))];
        i(index_remove) = [];
        j(index_remove) = [];
        s(index_remove) = [];

% Reassemble the sparse matrix and adjust the diagonal entries. 
    
        index_keep = find(s > 0);
        D = sparse(i(index_keep),j(index_keep),s(index_keep),Ndofs,Ndofs);
        d = full(sum(D,2));
        D = D+sparse(1:Ndofs,1:Ndofs,-d);
       
        mod.D = D';
        
    end
    

end   

function init_dist = random_distribution(init_total_molecule_vector,param)

    init_dist = cell(1,length(param.logic_vector_random));
    for k = 1:length(param.logic_vector_random)
        clear index_tmp
        init_dist{k} = zeros(1,size(param.P,2));
        if param.logic_vector_random(k) == 1
            V = cell2mat(param.valid_index_IC(k));
            ind_tmp         = floor(nnz(V)*rand(1,init_total_molecule_vector(k)))+1;
            init_dist{k}(V)    = full(sparse(1,ind_tmp,1,1,nnz(V))); 
        end
    end
    
end

function init_dist = uniform_distribution(init_total_molecule_vector,param)

    init_dist = cell(1,length(param.logic_vector_uniform));
    for k = 1:length(param.logic_vector_uniform)
        clear index_tmp
        init_dist{k} = zeros(1,size(param.P,2));
        if param.logic_vector_uniform(k) == 1
            V = cell2mat(param.valid_index_IC(k));
            ind_tmp         = floor(nnz(V)*rand(1,init_total_molecule_vector(k)))+1;
            init_dist{k}(V)    = full(sparse(1,ind_tmp,1,1,nnz(V))); 
        end
    end
    
end

function processed_data = data_processing(umod,plot_data,T_sampling,field_names)


        n_var = umod.private.param.Mspecies;
        
        
        
        processed_data.Mspecies       = n_var;
        
        
        
        
        if umod.private.run_no == 1
            
            tspan = umod.tspan;
            processed_data.tspan = tspan;
            
            for k = 1:length(field_names)
                
                field_name_tmp1 = strcat(field_names{k},'_molecule');
                processed_data.(field_name_tmp1)   = umod.U(k:n_var:end,1:T_sampling:end);
                field_name_tmp2 = strcat('sum_',field_names{k},'_molecule');
                processed_data.(field_name_tmp2) = sum(processed_data.(field_name_tmp1));
                field_name_tmp3 = strcat(field_names{k},'_molecule_tf');
                processed_data.(field_name_tmp3) = umod.U(k:n_var:end,end);
                
            end
        else
                 tspan = umod.tspan(2:end);
                 processed_data.tspan = tspan;
            for k = 1:length(field_names)
                
                field_name_tmp1 = strcat(field_names{k},'_molecule');
                processed_data.(field_name_tmp1)   = umod.U(k:n_var:end,2:T_sampling:end);
                field_name_tmp2 = strcat('sum_',field_names{k},'_molecule');
                processed_data.(field_name_tmp2) = sum(processed_data.(field_name_tmp1));
                field_name_tmp3 = strcat(field_names{k},'_molecule_tf');
                processed_data.(field_name_tmp3) = umod.U(k:n_var:end,end);
                
            end      
        end
     
        

        

end

function init_cond = create_init_cond(processed_data,field_names,umod)

   
    init_cond = [];
    for k = 1:length(field_names)
        field_name_tmp3 = strcat(field_names{k},'_molecule_tf');
        init_cond = [init_cond; (processed_data.(field_name_tmp3))'];

    end


end

function comb_data = combining_data(processed_data,umod,field_names,param,plot_data)


    comb_data.Mspecies = processed_data{1}.Mspecies;
   
    t_max = 0;
    for k = 1:length(processed_data)
        t_max = t_max + processed_data{k}.tspan(end);
    end
    comb_data.tspan = 0:umod.private.param.dt:t_max;
    
    
    for  K =  1:length(field_names)
    
        field_name_tmp1 = strcat(field_names{K},'_molecule');
        comb_data.(field_name_tmp1) = [];
        for k = 1:length(processed_data)
            comb_data.(field_name_tmp1) = [comb_data.(field_name_tmp1), processed_data{k}.(field_name_tmp1)];
        end
    
    end
    
    for  K =  1:length(field_names)
        
        field_name_tmp1 = strcat(field_names{K},'_molecule');
        field_name_tmp2 = strcat('sum_',field_names{K},'_molecule');
        field_name_tmp3 = strcat(field_names{K},'_molecule_tf');
        
        comb_data.(field_name_tmp2) = sum(comb_data.(field_name_tmp1));
        comb_data.(field_name_tmp3) = (comb_data.(field_name_tmp1 )(:,end))';
  
       
    end
    
        
                figure('color','white')
                hold on

                hold on
                h1 = plot(comb_data.tspan,comb_data.sum_cAMP_molecule);  
                legend([h1],{'cAMP'})
                
   
        
                
                
                
                
end

function data_visulaization(model,umod,param,comb_data,Folder_name,time_stamp_for_file)

%     param.tspan    =   comb_data.tspan;
    

       
    clear data
    data.ch1 = comb_data.cAMP_molecule;
    
%      plot_type_1 = 'pdeplot';
       plot_type_1 = 'patch';
       plot_type_2 = 'molecule';
    %  plot_type_2 = 'concentration';
       
       file_name = fullfile(Folder_name,strcat('STEN',time_stamp_for_file,'_'))
%        legend_string = {'F','G_{\beta\gamma}-I^*'};
       legend_string = {'B^*','F^*'};
       myvisualization(model,data,umod,param,plot_type_1,plot_type_2,file_name,legend_string)
%        myvisualization2(model,data,umod,param,plot_type_1,plot_type_2,file_name,legend_string)
end


function  myvisualization(model,data,umod,param,plot_type_1,plot_type_2,file_name,legend_string)

        tspan = param.Time;
        
        
     if strcmp(plot_type_1,'patch')
        
            P = param.P;
            E = param.E;
        
        % colormap    
    
            cR = zeros(256,3);
            cR(:,1) = (0:255)'/255;
            cG =zeros(256,3);
            cG(:,2) = (0:255)'/255;
            cB = zeros(256,3);
            cB(:,3) = (0:255)'/255;
        
        
            n = length(data.ch1(:));
    
            nlow  = round(0.02*n);
            nhigh = round(0.98*n);
        

            if strcmp(plot_type_2,'molecule')
            
                legend_string_2 = ' (molecule)';
                if numel(fieldnames(data)) == 1

                    R = data.ch1;
                
                elseif numel(fieldnames(data)) == 2
                
                    R = data.ch1;
                    G = data.ch2;
                
                elseif numel(fieldnames(data)) == 3
                
                    R = data.ch1;
                    G = data.ch2;
                    B = data.ch3;
                end
                 
            
            elseif strcmp(plot_type_2,'concentration')
            
                legend_string_2 = ' (\mu M)';
                if numel(fieldnames(data)) == 1

                    R = data.ch1./umod.vol/param.Na*1e21;
                
                elseif numel(fieldnames(data)) == 2
                
                    R = data.ch1./umod.vol/param.Na*1e21;
                    G = data.ch2./umod.vol/param.Na*1e21;
                
                elseif numel(fieldnames(data)) == 3
                
                    R = data.ch1./umod.vol/param.Na*1e21;
                    G = data.ch2./umod.vol/param.Na*1e21;
                    B = data.ch3./umod.vol/param.Na*1e21;
                end
            
            else
                error('Specify plot type: molecule/concentration')
            
            end
            
           
            if exist('R','var')
         
                Rsorted = sort(R(:));
                Rlow  = Rsorted(nlow);
                Rhigh = Rsorted(nhigh);
            end
         
            if exist('G','var')
         
                Gsorted = sort(G(:));
                Glow  = Gsorted(nlow);
                Ghigh = Gsorted(nhigh);
            end
         
            if exist('B','var')
         
                Bsorted = sort(B(:));
                Blow  = Bsorted(nlow);
                Bhigh = Bsorted(nhigh);
            end
     
    
  

            v = VideoWriter(strcat(file_name,'patch.avi')); %,'Uncompressed AVI');
            v.FrameRate = 10;
            v.Quality = 100;
            open(v);
    

            fig =  findobj('type','figure');
            n_fig = length(fig); % number of open figure windows
        
            for t = 1:1*param.T_sampling:length(tspan)  
%             for t = 201:10 *param.T_sampling:length(tspan)  
       
                figure(n_fig+1)
                clf
                set(gcf,'color','white')
    

                if numel(fieldnames(data)) == 1
        
                    FaceVertexData = [(R(:,t)-Rlow)/(Rhigh-Rlow)   zeros(size(R(:,t)))   zeros(size(R(:,t)))];
        
                elseif numel(fieldnames(data)) == 2
        
                    FaceVertexData = [(R(:,t)-Rlow)/(Rhigh-Rlow)   (G(:,t)-Glow)/(Ghigh-Glow)   zeros(size(R(:,t)))];

                elseif numel(fieldnames(data)) == 3
        
                    FaceVertexData = [(R(:,t)-Rlow)/(Rhigh-Rlow)   (G(:,t)-Glow)/(Ghigh-Glow)   (B(:,t)-Blow)/(Bhigh-Blow)];

                end
    
                  ax1 = subplot(10,8,[1:4 9:12 17:20 25:28]);  
                  h1 = patch( 'Faces',E','Vertices',P',...
                              'FaceVertexCData',FaceVertexData,...
                              'AmbientStrength', .75,...
                              'EdgeColor','none',...
                              'LineWidth',0.25,...
                              'FaceColor','interp',...
                              'Clipping','off',...
                              'FaceAlpha',1);
                  view(ax1, [0 15])
                  pbaspect([2 2 1])

%                   set(gca,'linewidth',1,'fontweight','b','fontsize',12)
                    axis off
                  title('Side View ','fontweight','n','fontsize',16)
    
  

                  ax2 = subplot(10,8,[5:8 13:16 21:24 29:32]);
                  patch('Faces',E','Vertices',P',...
                        'FaceVertexCData',FaceVertexData,...
                        'AmbientStrength', .75,...
                        'EdgeColor','none',...
                        'LineWidth',0.25,...
                        'FaceColor','interp',...
                        'Clipping','off',...
                        'FaceAlpha',1),
                  view(ax2, [0 -90])
%                   pbaspect([2 2 1])
                  zlim([2 2.5])
                  axis square
                  axis off
                  title('Bottom View','fontweight','n','fontsize',16)
    
                  ax4  = subplot(10,8,[45:48 53:56 61:64 69:72]);
                  patch('Faces',E','Vertices',P',...
                        'FaceVertexCData',FaceVertexData,...
                        'AmbientStrength', .75,...
                        'EdgeColor','none',...
                        'LineWidth',0.25,...
                        'FaceColor','interp',...
                        'Clipping','off',...
                        'FaceAlpha',1),
                  view(ax4,[0,90])
                  pbaspect([2 2 1])
                  zlim([2 2.5])
                  axis off
                  title('Top View','fontweight','n','fontsize',16)
                  axis square
       
                    if exist('R','var')
                        ax31  = subplot(10,8,41:44); 
                        colormap(ax31,cR);
                        c1 = colorbar(ax31,'southoutside','Position',[0.1 0.42 0.4 0.05],'Fontsize', 14);
                        c1.Label.String = strcat(legend_string{1},legend_string_2);
                        caxis([Rlow Rhigh]);
                        axis off
                    end
            
                    if exist('G','var')    
                        ax32  = subplot(10,8,49:52);
                        colormap(ax32,cG);
                        c2 = colorbar(ax32,'southoutside','Position',[0.1 0.25 0.4 0.05],'Fontsize', 14);
                        c2.Label.String = strcat(legend_string{2},legend_string_2);
                        caxis([Glow Ghigh]);
                        axis off
                    end
  
                    
% %                     if exist('G','var') 
% %                         ax33  = subplot(10,8,73:76);
% %                         colormap(ax33,cB);
% %                         c3 = colorbar(ax33,'southoutside','Position',[0.1 0.1 0.4 0.05],'Fontsize', 12);
% %                         c3.Label.String = strcat(legend_string{2},legend_string_2);
% %                         caxis([Glow Ghigh]);
% %                         axis off
% %                     end
    
   

       
       
%    h_arrow = 0.06; 
%    
% % Create arrow in subplot 2 arrow down
%     annotation('arrow',[0.72 0.72],...
%     [0.58+h_arrow 0.58],'Color',[1 1 0.07],...
%     'LineWidth',2,...
%     'LineStyle',':');
% 
% % Create arrow in subplot 2 arrow up
%     annotation('arrow',[0.72 0.72],...
%     [0.92-h_arrow 0.92],'Color',[1 1 0.07],...
%     'LineWidth',2,...
%     'LineStyle','-');
% 
% 
% % Create arrow in subplot 4 arrow up
%     annotation('arrow',[0.72 0.72],...
%     [0.12+h_arrow 0.11],'Color',[1 1 0.07],...
%     'LineWidth',2,...
%     'LineStyle','-');
% 
% % Create arrow in subplot 4  arrow up
% annotation('arrow',[0.72 0.72],...
%     [0.45-h_arrow 0.45],'Color',[1 1 0.07],...
%     'LineWidth',2,...
%     'LineStyle',':');
% 
% 
% % Create arrow in subplot 1
% annotation('arrow',[0.32 0.32],...
%     [0.58+h_arrow 0.58],'Color',[1 1 0.07],...
%     'LineWidth',2,...
%     'LineStyle','-');


% Create textbox
inst_time = (t-1)*param.dt*param.T_scaling;

% if inst_time> param.T_vec_us_cumul(1)
%             text('FontSize',16,'Rotation',90,...
%                  'String',{strcat('+ cAMP, stimulus is applied @ ', sprintf('%3d',param.T_vec_us_cumul(1)),' s')},...
%                  'Position',[-0.223809523809524 -2.92 0],...
%                  'Visible','on');
% else
%     text('FontSize',16,'Rotation',90,...
%                  'String',{strcat('- cAMP, stimulus wiil be applied @ ', sprintf('%3d',param.T_vec_us_cumul(1)),' s')},...
%                  'Position',[-0.223809523809524 -2.92 0],...
%                  'Visible','on');
% end


                        annotation('textbox',...
                                    [0.4 0.03 0.17 0.03],...
                                    'String',{strcat('time = ', sprintf('%3.2f',inst_time),' s')},...
                                    'LineStyle','none',...
                                    'FontWeight','n',...
                                    'FontSize',20,...
                                    'FontName','Helvetica Neue',...
                                    'FitBoxToText','on',...
                                    'EdgeColor','none',...
                                    'BackgroundColor','none');


                        drawnow,
                        frame = getframe(gcf);
                        writeVideo(v,frame);
        
            end
            close(v)
     
      

      elseif strcmp(plot_type_1,'pdeplot')
          
            if strcmp(plot_type_2,'molecule')
            
                legend_string_2 = ' (molecule)';
                if numel(fieldnames(data)) == 1

                    R = data.ch1;
                
                elseif numel(fieldnames(data)) == 2
                
                    R = data.ch1;
                    G = data.ch2;
                
                elseif numel(fieldnames(data)) == 3
                
                    R = data.ch1;
                    G = data.ch2;
                    B = data.ch3;
                end
                 
            
            elseif strcmp(plot_type_2,'concentration')
            
                legend_string_2 = ' (\mu M)';
                if numel(fieldnames(data)) == 1

                    R = data.ch1./umod.vol/param.Na*1e21;
                
                elseif numel(fieldnames(data)) == 2
                
                    R = data.ch1./umod.vol/param.Na*1e21;
                    G = data.ch2./umod.vol/param.Na*1e21;
                
                elseif numel(fieldnames(data)) == 3
                
                    R = data.ch1./umod.vol/param.Na*1e21;
                    G = data.ch2./umod.vol/param.Na*1e21;
                    B = data.ch3./umod.vol/param.Na*1e21;
                end
            
            else
                error('Specify plot type: molecule/concentration')
            
            end
            
            n = length(data.ch1(:));
    
            nlow  = 1;%round(0.02*n);
            nhigh = round(0.999*n);
%             nlow  = 1;%round(0.02*n);
%             nhigh = n;
            
            if exist('R','var')
         
                R_mod = R(:,40:end);
                Rsorted = sort(R_mod(:));
                n = length(Rsorted);    
                nlow  = 1;%round(0.02*n);
                nhigh = round(0.999*n);
                Rlow  = Rsorted(nlow);
                Rhigh = Rsorted(nhigh);
            end
         
            if exist('G','var')
                
                G_mod = G(:,40:end);
                Gsorted = sort(G_mod(:));
%                 Gsorted = sort(G(:));
                n = length(Rsorted);    
                nlow  = 1;%round(0.02*n);
                nhigh = round(0.999*n);
                Glow  = Gsorted(nlow);
                Ghigh = Gsorted(nhigh);
            end
         
            if exist('B','var')
         
                B_mod = B(:,40:end);
                Bsorted = sort(B_mod(:));
%                 Bsorted = sort(B(:));
                n = length(Rsorted);    
                nlow  = 1;%round(0.02*n);
                nhigh = round(0.999*n);
                Blow  = Bsorted(nlow);
                Bhigh = Bsorted(nhigh);
            end
            
            
     
            v = VideoWriter(strcat(file_name,'pdeplot.avi')); %,'Uncompressed AVI');
            v.FrameRate = 10;
            v.Quality = 100;
            open(v);
    

            fig =  findobj('type','figure');
            n_fig = length(fig); % number of open figure windows
            
                  
            for t = 1:1*param.T_sampling:length(tspan)  
%             for t = 201:10 *param.T_sampling:length(tspan)  
       
                figure(n_fig+1)
                clf
                set(gcf,'color','white')
    
    
                  ax1 = subplot(9,8,[1:4 9:12 17:20 25:28]) ;
                  n = 20;
                  cm1 = zeros(n,3);
                  cm1(:,1) = linspace(0,1,n);
                  h1 = pdeplot3D(model,'ColorMapData',R(:,t));
                  ax1.Colormap = cm1;
                  view(ax1, [0 -90])
                  pbaspect([2 2 1])
                  h11 = colorbar;
                  set(h11,'fontsize',14)
                  caxis([0 Rhigh])
                  ylabel(h11, strcat(legend_string{1},legend_string_2),'fontsize',16)
                  axis square
                  title('Bottom View','fontweight','n','fontsize',20)
                  axis off
    
                  
                  ax2 = subplot(9,8,[5:8 13:16 21:24 29:32]);
                  h2 = pdeplot3D(model,'ColorMapData',R(:,t));
                  n = 20;
                  cm2 = zeros(n,3);
                  cm2(:,2) = linspace(0,1,n);
                  ax2.Colormap = cm2;
                  view(ax2, [0 90])
                  pbaspect([2 2 1])
                  h22 = colorbar;
                  set(h22,'fontsize',14)
                  caxis([0 Rhigh])
                  ylabel(h22, strcat(legend_string{1},legend_string_2),'fontsize',16)
                  axis square
                  title('Top View','fontweight','n','fontsize',20)
                  
                  
                  ax3  = subplot(9,8,[41:44 49:52 57:60 65:68]);
                  pdeplot3D(model,'ColorMapData',R(:,t));
                  colormap(ax3,summer)
                  view(ax3,[90,15])
%                   pbaspect([2 2 1])
                  h3 = colorbar;
                  set(h3,'fontsize',14)
                  caxis([0 Ghigh])
                  ylabel(h3, strcat(legend_string{2},legend_string_2),'fontsize',16)
                  axis square
                  title('Bottom View','fontweight','n','fontsize',20)


               
                 
%%
%                   ax3  = subplot(9,8,[41:44 49:52 57:60 65:68]);
%                   pdeplot3D(model,'ColorMapData',G(:,t));
%                   colormap(ax3,summer)
%                   view(ax3,[0,-90])
%                   pbaspect([2 2 1])
%                   h3 = colorbar;
%                   set(h3,'fontsize',14)
%                   caxis([0 Ghigh])
%                   ylabel(h3, strcat(legend_string{2},legend_string_2),'fontsize',16)
%                   axis square
%                   title('Bottom View','fontweight','n','fontsize',20)


                  
                  ax4  = subplot(9,8,[45:48 53:56 61:64 69:72]);
                  pdeplot3D(model,'ColorMapData',G(:,t));
                  colormap(ax4,cool)
%                   view(ax4,[0,90])
                  view(ax4,[90,15])
%                   pbaspect([2 2 1])
                  h4 = colorbar;
                  set(h4,'fontsize',14)
                  caxis([0 Ghigh])
                  ylabel(h4, strcat(legend_string{2},legend_string_2),'fontsize',16)
                  axis square
                  title('Top View','fontweight','n','fontsize',16)


% Create textbox
                        annotation('textbox',...   
                                    [0.4 0.03 0.17 0.03],...
                                    'String',{strcat('time = ', num2str((t-1)*param.dt),' s')},...
                                    'LineStyle','none',...
                                    'FontWeight','bold',...
                                    'FontSize',18,...
                                    'FontName','Helvetica Neue',...
                                    'FitBoxToText','on',...
                                    'EdgeColor','none',...
                                    'BackgroundColor','none');


                        drawnow,
                        frame = getframe(gcf);
                        writeVideo(v,frame);
                        
        
            end
            close(v)
     

      end
 
end


     
