# Supplementary material for: Three-dimensional stochastic simulation of chemoattractant-mediated excitability in cells
Source: PLoS Comput Biol. 2021 Jul 14;17(7):e1008803. doi: 10.1371/journal.pcbi.1008803 (PMC8330952; doi:10.1371/journal.pcbi.1008803)
Supplement: S2 File — Matlab scripts used for simulating the various models. (ZIP) [file pcbi.1008803.s011.zip › Code/urdme-master/doc/EN_3.c]

/* [Remove/modify this line not to overwrite this file] */
/* Generated by RPARSE 2018-08-30 10:02 */

/* Reactions:
     RasGTP >  0.2*A1*RasGTP > @
     RasGTP >  0.2*A2*PKBs_a*RasGTP*(1/vol) > @
     @ > (0.2*A3*A3*vol*vol/(ath1*PI34P2*PI34P2 +  A4*A4*vol*vol))*(vol-RasGTP) > RasGTP
     @ > 0.2*A5*(vol-RasGTP) > RasGTP
     @ > 0.2*A6*(vol-RasGTP) > RasGTP
     @ > 0.2*A7*PI345P3*(vol-RasGTP)*(1/vol) > RasGTP
     @ > 0.2*A8*A8*vol*vol/(ath_2*PI45P2*PI45P2 +  A9*A9*vol*vol)*(vol-RasGTP) > RasGTP
     PKBs_a > 0.2*B1*PKBs_a > @
     @ > 0.2*B2*PI345P3*(vol - PKBs_a)*(1/vol) > PKBs_a
     @ > 0.2*B3*(0.5*PI345P3)*(vol-PKBs_a)*(1/vol) > PKBs_a
     PI3K_a > 0.2*C1*PI3K_a > @
     @ > 0.2*C2*RasGTP*(vol - PI3K_a)*(1/vol) > PI3K_a
     @ > 0.2*C3*(vol-PI3K_a) > PI3K_a
     PTEN_a > 0.2*D1*PTEN_a > @
     @ > 0.2*D2*PI34P2*(vol - PTEN_a)*(1/vol) > PTEN_a
     PI45P2 > 0.2*E1*RasGTP*PI45P2*(1/vol) > @
     PI345P3 > 0.2*E2*PI345P3*PTEN_a/vol > PI45P2
     PI45P2 > 0.2*E3*PI3K_a*PI45P2/(E4*vol + PI45P2) > PI345P3
     PI345P3 > 0.2*E5*PI345P3 > PI34P2
     PI4P > 0.2*E6*vol*PI4P/(E7*vol+E8*PI4P) > PI34P2
     PI34P2 > 0.2*E9*PI34P2*RasGTP*(1/vol) > PI4P
     PI4P > 0.2*E10*PI4P > PI45P2
     PI4P > 0.2*E11*PKBs_a*PI4P*(1/vol) > PI45P2
     PI45P2 > 0.2*E12*PI45P2 > PI4P
     PI4P > 0.2*E13*PI4P > @
     @ > 0.2*E14*vol > PI4P
*/

#include <math.h>
#include "propensities.h"
#include "report.h"

enum Species {
  RasGTP,
  PKBs_a,
  PI3K_a,
  PTEN_a,
  PI4P,
  PI34P2,
  PI45P2,
  PI345P3
};

const int NR = 26; /* number of reactions */

/* rate constants */
const double A1 = 4.000000000000000191687e-04;
const double A2 = 4.200000000000000000000e+01;
const double A3 = 6.700000000000000399680e-02;
const double A4 = 3.000000000000000062450e-03;
const double A5 = 4.000000000000000083267e-03;
const double A6 = 1.799999999999999933387e-01;
const double A7 = 2.999999999999999888978e-02;
const double A8 = 4.739999999999999769074e-02;
const double A9 = 3.000000000000000062450e-03;
const double ath1 = 5.999999999999999777955e-01;
const double ath_2 = 8.000000000000000444089e-01;
const double B1 = 5.999999999999999777955e-02;
const double B2 = 2.400000000000000049960e-02;
const double B3 = 2.000000000000000000000e+00;
const double C1 = 7.400000000000000355271e+00;
const double C2 = 5.000000000000000000000e+01;
const double C3 = 1.000000000000000020817e-02;
const double D1 = 2.000000000000000000000e+00;
const double D2 = 8.599999999999999644729e+00;
const double E1 = 8.000000000000000166533e-03;
const double E2 = 2.376000000000000156319e+01;
const double E3 = 4.725000000000000532907e+00;
const double E4 = 5.900000000000000383027e-02;
const double E5 = 1.559999999999999997780e-01;
const double E6 = 3.432000000000000050626e-01;
const double E7 = 5.000000000000000000000e-01;
const double E8 = 4.000000000000000222045e-01;
const double E9 = 2.000000000000000000000e+02;
const double E10 = 5.559999999999999838185e-03;
const double E11 = 1.536000000000000038913e-03;
const double E12 = 1.299999999999999940326e-02;
const double E13 = 2.000000000000000000000e+00;
const double E14 = 2.000000000000000000000e+02;
const double E15 = 2.000000000000000111022e-01;

/* forward declaration */
double rFun1(const int *xstate,double time,double vol,
             const double *ldata,const double *gdata,int sd);
double rFun2(const int *xstate,double time,double vol,
             const double *ldata,const double *gdata,int sd);
double rFun3(const int *xstate,double time,double vol,
             const double *ldata,const double *gdata,int sd);
double rFun4(const int *xstate,double time,double vol,
             const double *ldata,const double *gdata,int sd);
double rFun5(const int *xstate,double time,double vol,
             const double *ldata,const double *gdata,int sd);
double rFun6(const int *xstate,double time,double vol,
             const double *ldata,const double *gdata,int sd);
double rFun7(const int *xstate,double time,double vol,
             const double *ldata,const double *gdata,int sd);
double rFun8(const int *xstate,double time,double vol,
             const double *ldata,const double *gdata,int sd);
double rFun9(const int *xstate,double time,double vol,
             const double *ldata,const double *gdata,int sd);
double rFun10(const int *xstate,double time,double vol,
             const double *ldata,const double *gdata,int sd);
double rFun11(const int *xstate,double time,double vol,
             const double *ldata,const double *gdata,int sd);
double rFun12(const int *xstate,double time,double vol,
             const double *ldata,const double *gdata,int sd);
double rFun13(const int *xstate,double time,double vol,
             const double *ldata,const double *gdata,int sd);
double rFun14(const int *xstate,double time,double vol,
             const double *ldata,const double *gdata,int sd);
double rFun15(const int *xstate,double time,double vol,
             const double *ldata,const double *gdata,int sd);
double rFun16(const int *xstate,double time,double vol,
             const double *ldata,const double *gdata,int sd);
double rFun17(const int *xstate,double time,double vol,
             const double *ldata,const double *gdata,int sd);
double rFun18(const int *xstate,double time,double vol,
             const double *ldata,const double *gdata,int sd);
double rFun19(const int *xstate,double time,double vol,
             const double *ldata,const double *gdata,int sd);
double rFun20(const int *xstate,double time,double vol,
             const double *ldata,const double *gdata,int sd);
double rFun21(const int *xstate,double time,double vol,
             const double *ldata,const double *gdata,int sd);
double rFun22(const int *xstate,double time,double vol,
             const double *ldata,const double *gdata,int sd);
double rFun23(const int *xstate,double time,double vol,
             const double *ldata,const double *gdata,int sd);
double rFun24(const int *xstate,double time,double vol,
             const double *ldata,const double *gdata,int sd);
double rFun25(const int *xstate,double time,double vol,
             const double *ldata,const double *gdata,int sd);
double rFun26(const int *xstate,double time,double vol,
             const double *ldata,const double *gdata,int sd);

/* static propensity vector */
static PropensityFun ptr[] = {rFun1,rFun2,rFun3,rFun4,rFun5,rFun6,rFun7,rFun8,rFun9,rFun10,rFun11,rFun12,rFun13,rFun14,rFun15,rFun16,rFun17,rFun18,rFun19,rFun20,rFun21,rFun22,rFun23,rFun24,rFun25,rFun26};

/* propensity definitions */
double rFun1(const int *xstate,double time,double vol,
             const double *ldata,const double *gdata,int sd)
{
  return 0.2*A1*xstate[RasGTP];
}

double rFun2(const int *xstate,double time,double vol,
             const double *ldata,const double *gdata,int sd)
{
  return 0.2*A2*xstate[PKBs_a]*xstate[RasGTP]*(1/vol);
}

double rFun3(const int *xstate,double time,double vol,
             const double *ldata,const double *gdata,int sd)
{
  return (0.2*A3*A3*vol*vol/(ath1*xstate[PI34P2]*xstate[PI34P2]+A4*A4*vol*vol))*(vol-xstate[RasGTP]);
}

double rFun4(const int *xstate,double time,double vol,
             const double *ldata,const double *gdata,int sd)
{
  return 0.2*A5*(vol-xstate[RasGTP]);
}

double rFun5(const int *xstate,double time,double vol,
             const double *ldata,const double *gdata,int sd)
{
  return 0.2*A6*(vol-xstate[RasGTP]);
}

double rFun6(const int *xstate,double time,double vol,
             const double *ldata,const double *gdata,int sd)
{
  return 0.2*A7*xstate[PI345P3]*(vol-xstate[RasGTP])*(1/vol);
}

double rFun7(const int *xstate,double time,double vol,
             const double *ldata,const double *gdata,int sd)
{
  return 0.2*A8*A8*vol*vol/(ath_2*xstate[PI45P2]*xstate[PI45P2]+A9*A9*vol*vol)*(vol-xstate[RasGTP]);
}

double rFun8(const int *xstate,double time,double vol,
             const double *ldata,const double *gdata,int sd)
{
  return 0.2*B1*xstate[PKBs_a];
}

double rFun9(const int *xstate,double time,double vol,
             const double *ldata,const double *gdata,int sd)
{
  return 0.2*B2*xstate[PI345P3]*(vol-xstate[PKBs_a])*(1/vol);
}

double rFun10(const int *xstate,double time,double vol,
             const double *ldata,const double *gdata,int sd)
{
  return 0.2*B3*(0.5*xstate[PI345P3])*(vol-xstate[PKBs_a])*(1/vol);
}

double rFun11(const int *xstate,double time,double vol,
             const double *ldata,const double *gdata,int sd)
{
  return 0.2*C1*xstate[PI3K_a];
}

double rFun12(const int *xstate,double time,double vol,
             const double *ldata,const double *gdata,int sd)
{
  return 0.2*C2*xstate[RasGTP]*(vol-xstate[PI3K_a])*(1/vol);
}

double rFun13(const int *xstate,double time,double vol,
             const double *ldata,const double *gdata,int sd)
{
  return 0.2*C3*(vol-xstate[PI3K_a]);
}

double rFun14(const int *xstate,double time,double vol,
             const double *ldata,const double *gdata,int sd)
{
  return 0.2*D1*xstate[PTEN_a];
}

double rFun15(const int *xstate,double time,double vol,
             const double *ldata,const double *gdata,int sd)
{
  return 0.2*D2*xstate[PI34P2]*(vol-xstate[PTEN_a])*(1/vol);
}

double rFun16(const int *xstate,double time,double vol,
             const double *ldata,const double *gdata,int sd)
{
  return 0.2*E1*xstate[RasGTP]*xstate[PI45P2]*(1/vol);
}

double rFun17(const int *xstate,double time,double vol,
             const double *ldata,const double *gdata,int sd)
{
  return 0.2*E2*xstate[PI345P3]*xstate[PTEN_a]/vol;
}

double rFun18(const int *xstate,double time,double vol,
             const double *ldata,const double *gdata,int sd)
{
  return 0.2*E3*xstate[PI3K_a]*xstate[PI45P2]/(E4*vol+xstate[PI45P2]);
}

double rFun19(const int *xstate,double time,double vol,
             const double *ldata,const double *gdata,int sd)
{
  return 0.2*E5*xstate[PI345P3];
}

double rFun20(const int *xstate,double time,double vol,
             const double *ldata,const double *gdata,int sd)
{
  return 0.2*E6*vol*xstate[PI4P]/(E7*vol+E8*xstate[PI4P]);
}

double rFun21(const int *xstate,double time,double vol,
             const double *ldata,const double *gdata,int sd)
{
  return 0.2*E9*xstate[PI34P2]*xstate[RasGTP]*(1/vol);
}

double rFun22(const int *xstate,double time,double vol,
             const double *ldata,const double *gdata,int sd)
{
  return 0.2*E10*xstate[PI4P];
}

double rFun23(const int *xstate,double time,double vol,
             const double *ldata,const double *gdata,int sd)
{
  return 0.2*E11*xstate[PKBs_a]*xstate[PI4P]*(1/vol);
}

double rFun24(const int *xstate,double time,double vol,
             const double *ldata,const double *gdata,int sd)
{
  return 0.2*E12*xstate[PI45P2];
}

double rFun25(const int *xstate,double time,double vol,
             const double *ldata,const double *gdata,int sd)
{
  return 0.2*E13*xstate[PI4P];
}

double rFun26(const int *xstate,double time,double vol,
             const double *ldata,const double *gdata,int sd)
{
  return 0.2*E14*vol;
}

/* URDME solver interface */
PropensityFun *ALLOC_propensities(size_t Mreactions)
{
  if (Mreactions > NR) PERROR("Wrong number of reactions.");
  return ptr;
}

void FREE_propensities(PropensityFun *ptr)
{ /* do nothing since a static array was used */ }
