# Supplementary material for: Three-dimensional stochastic simulation of chemoattractant-mediated excitability in cells
Source: PLoS Comput Biol. 2021 Jul 14;17(7):e1008803. doi: 10.1371/journal.pcbi.1008803 (PMC8330952; doi:10.1371/journal.pcbi.1008803)
Supplement: S2 File — Matlab scripts used for simulating the various models. (ZIP) [file pcbi.1008803.s011.zip › Code/Figures/GPCR+LEGI/Figure 3D, E/GPCR_LEGI_single_cell.m]

% % This file generates data for Figures 3D,E  in 
% 
% % Three-dimensional stochastic simulation of chemoattractant-mediated 
% excitability in cells
% 
% Debojyoti Biswas, Peter N. Devreotes, Pablo A. Iglesias
%
% PLoS Computational Biology, 2021

%% function GPCR_LEGI_single_cell
 
    clear
    close all
    clc    
    format short
    warning('off','all')
    
%% adding paths

    path_to_urdme = strcat(pwd,'/Important_Functions/urdme-master/');
    addpath(genpath([path_to_urdme 'urdme/']))
    
    path_to_geometry = strcat(pwd,'/Important_Functions/geometry_files/');
        addpath(genpath(path_to_geometry))

        path_to_essential_files = strcat(pwd,'/Important_Functions/Essential_Files');
        addpath(genpath(path_to_essential_files))

    %%
     cAMP_level = [1 2 3 4 5 6 8 9 10 11 13 14 16 18 20 22  26  38 55 80 100];

     N_cells = length(cAMP_level);
    %% 
    tic
        for K = 1:N_cells

            clc
            fprintf('cell = %d\n',K)
    
        clear umod  Umod1 param
    
%%  Parameters
    
        param = param_setup;
    
%% Time  

        dt = 0.01;
        param.T_sampling = 0.01/dt;
        if  param.T_sampling < 1
            error('T_sampling can not be fraction')
        end
        param.dt = dt;
    
        param.T_scaling = 20;
%         T_vec = [2*180 2*180 2*180 3*180];
%         T_vec = [20 600 1000]/param.T_scaling;
        T_vec = [60 8*60]/param.T_scaling;

        for i  = 1:length(T_vec)
            param.tspan{i} = 0:param.dt:T_vec(i);     
        end
        param.Time = 0:param.dt:sum(T_vec);
    


%% build the geometry

        model = createpde;
        model_file_name = 'My_cell_1.stl';
        
        
%       model_file_name = 'New_cell3D.stl';
        importGeometry(model,model_file_name);

        Hmax = 0.3;
        Hmin = Hmax/3;
        mesh = generateMesh(model,'GeometricOrder','linear','Hmax',Hmax,'Hmin',Hmin);
        P = model.Mesh.Nodes;
        E = model.Mesh.Elements;
    
        param.P = P;
        param.E = E;
    

    

        x = P(1,:)';
        y = P(2,:)';
        z = P(3,:)';
    
        if strcmp(model_file_name,'My_cell_1.stl')
        
            R = 5;
            r = sqrt(x.^2/R^2+y.^2/R^2+z.^2/R^2);
        
            outer_curved_surf_indices = r > max(r)-0.02;
            bottom_surf_indices = abs(z) < 0.02;
 
        end
   
        combined_outer_surf_indices = or(bottom_surf_indices,outer_curved_surf_indices);
        param.combined_outer_surf_indices = combined_outer_surf_indices;
 
% specifying different domains
        sd = ones(size(P,2),1);
        sd(outer_curved_surf_indices) = 2; % outer curved surfaces: membrane
        sd(bottom_surf_indices) = 3; % bottom surface
    
    
%% Assemble Diffusion part
    
        param.Mspecies = 7+5+4;
    
        S = 0;
        param.D_cAMP = 0;
        param.D_H  = 2.7e-2*(1+S*0.40*randn);       % diffusion constant for H
        param.D_L  = 2.7e-2*(1+S*0.40*randn);       % diffusion constant for L
        param.D_S  = 2.7e-2*(1+S*0.40*randn);       % diffusion constant for S
        param.D_HC = 2.7e-2*(1+S*0.405*randn);      % diffusion constant for HC
        param.D_LC = 2.7e-2*(1+S*0.40*randn);      % diffusion constant for LC
        param.D_SC = 2.7e-2*(1+S*0.40*randn);       % diffusion constant for SC

        
        param.D_P = 10*2.7e-2*(1+S*0.40*randn);      % diffusion constant for P
        param.D_PH = 2.7e-2*(1+S*0.40*randn);       % diffusion constant for PH
        param.D_PL = 2.7e-2*(1+S*0.40*randn);       % diffusion constant for PL
        
        
        param.D_PHC = 2.7e-2*(1+S*0.40*randn);       % diffusion constant for PHC
        param.D_PLC = 2.7e-2*(1+S*0.40*randn);       % diffusion constant for PLC
        
        param.D_A   = 0.2*(1+S*0.40*randn);       % diffusion constant for A
        param.D_BG  = 0.2*(1+S*0.40*randn);      % diffusion constant for BG
        param.D_ABG = 0.01*(1+S*0.40*randn);     % diffusion constant for ABG
        
         param.D_I   = 50*(1+0.40*randn);         % diffusion constant for I
         param.D_Ia  = 50*(1+0.40*randn);        % diffusion constant for Ia
        
       
        D_vector = [ param.D_cAMP,...
                     param.D_H,  param.D_L,  param.D_S, ...
                     param.D_HC, param.D_LC, param.D_SC,...
                     param.D_P,...
                     param.D_PH,param.D_PL,...
                     param.D_PHC,param.D_PLC,...
                     param.D_ABG, param.D_BG, param.D_I, param.D_Ia];
    
        Diffusion_constants = num2cell(D_vector);
        umod = pde2urdme3D(model,Diffusion_constants);
    

        umod.pde.E = param.E;

             
             
% restricting diffusion in certain domains

        umod.sd = sd;
        membrane = unique([find(umod.sd == 2);find(umod.sd == 3)]);
        cortex = setdiff(1:1:length(umod.vol),membrane)';
        
        umod.private.Mspecies = length(Diffusion_constants);
        
        diffusion_restriction_list.domain = cell(1,1);
        diffusion_restriction_list.species = cell(1,1);
    
        diffusion_restriction_list.domain{1} = cortex;
        diffusion_restriction_list.species{1} = 1:1:umod.private.Mspecies;
    
        umod = modify_diffusion(umod,diffusion_restriction_list);             

%% 
        if param.Mspecies~= length(D_vector)
            error('Mismatch between No. of Species and Diffusion Terms');
        end
    
        if exist('tspan','var')
            umod.tspan = tspan;
        end
         
%%  Initial Condition

    
        param.valid_index_IC = cell(1,param.Mspecies);
    
        for k = 1:length(param.valid_index_IC)
            param.valid_index_IC{k} = combined_outer_surf_indices;
        end
    

        n_cAMP0_tot   = 15000;

        n_cAR1_free_tot = round(70000 + S*5000*randn);
        param.n_cAR1_free_tot = n_cAR1_free_tot;
        n_H0_tot = round(n_cAR1_free_tot*0.385);
        n_L0_tot = round(n_cAR1_free_tot*0.575);
        n_S0_tot = round(n_cAR1_free_tot*0.04);
    
        n_cAR1_occupied_tot = 0*100;
        n_HC0_tot = round(n_cAR1_occupied_tot*0.07);
        n_LC0_tot = round(n_cAR1_occupied_tot*0.9);
        n_SC0_tot = round(n_cAR1_occupied_tot*0.03);
    
       
        param.n_cAR1_tot = n_cAR1_free_tot + n_cAR1_occupied_tot;
        N_cAR1_Tot(K) = param.n_cAR1_tot;
        n_P0_tot  = 10000;
        n_PH0_tot  = 10;
        n_PHC0_tot = 10;
        n_PL0_tot  = 10;
        n_PLC0_tot = 10;
        
        
        n_BG0_tot  = 500;
        n_A0_tot   = 500;
        
        n_Ia0_tot  = 500;
        
        param.n_GPT = 3;
        n_ABG0_tot = param.n_GPT*param.n_cAR1_tot - n_BG0_tot; 
        n_I0_tot = param.n_GPT*param.n_cAR1_tot - n_Ia0_tot; 
        
        
        
        param.logic_vector_random = zeros(1,param.Mspecies);
        param.logic_vector_uniform = zeros(1,param.Mspecies);
        param.random_IC_vec = 1:1:param.Mspecies;
        param.logic_vector_random(param.random_IC_vec) = 1;
        param.uniform_IC_vec = setdiff(1:1:param.Mspecies,param.random_IC_vec);
        param.logic_vector_uniform(param.uniform_IC_vec) = 1;
        

        
        
        init_total_molecule_vector = [  n_cAMP0_tot,...
                                        n_H0_tot,n_L0_tot,n_S0_tot,...
                                        n_HC0_tot,n_LC0_tot,n_SC0_tot,...
                                        n_P0_tot,n_PH0_tot,n_PHC0_tot,n_PL0_tot,n_PLC0_tot,...
                                        n_ABG0_tot,n_BG0_tot,n_I0_tot,n_Ia0_tot];
                                
  
        init_total_molecule_vector_random  = init_total_molecule_vector.*param.logic_vector_random;
        init_total_molecule_vector_uniform = init_total_molecule_vector.*param.logic_vector_uniform;
    
        init_dist_random  = random_distribution(init_total_molecule_vector_random, param);
        init_dist_uniform = uniform_distribution(init_total_molecule_vector_uniform, param);
    
    
    
        cAMP0   = cell2mat(init_dist_random(1))  + cell2mat(init_dist_uniform(1));
        H0      = cell2mat(init_dist_random(2))  + cell2mat(init_dist_uniform(2));
        L0      = cell2mat(init_dist_random(3))  + cell2mat(init_dist_uniform(3));
        S0      = cell2mat(init_dist_random(4))  + cell2mat(init_dist_uniform(4));
        HC0     = cell2mat(init_dist_random(5))  + cell2mat(init_dist_uniform(5));
        LC0     = cell2mat(init_dist_random(6))  + cell2mat(init_dist_uniform(6));
        SC0     = cell2mat(init_dist_random(7))  + cell2mat(init_dist_uniform(7));
       
        P0      = cell2mat(init_dist_random(8))  + cell2mat(init_dist_uniform(8));
        PH0     = cell2mat(init_dist_random(9))  + cell2mat(init_dist_uniform(9));
        PHC0    = cell2mat(init_dist_random(10))  + cell2mat(init_dist_uniform(10));
       
        PL0     = cell2mat(init_dist_random(11))  + cell2mat(init_dist_uniform(11));
        PLC0    = cell2mat(init_dist_random(12))  + cell2mat(init_dist_uniform(12));
       
        ABG0    = cell2mat(init_dist_random(13)) + cell2mat(init_dist_uniform(13));
        BG0     = cell2mat(init_dist_random(14)) + cell2mat(init_dist_uniform(14));
        I0      = cell2mat(init_dist_random(15)) + cell2mat(init_dist_uniform(15));
        Ia0     = cell2mat(init_dist_random(16)) + cell2mat(init_dist_uniform(16));

        field_names = {'cAMP','H','L','S','HC','LC','SC','P','PH','PHC','PL','PLC','ABG','BG','I','Ia'};    
    
    
%% cAMP stimulus


    param.surface = 3*pi*5^2;
    tmp_vec = find(combined_outer_surf_indices);
    
    cAMP_conc1_in_um = 0.5;
    cAMP_molecules1_tot = cAMP_conc1_in_um*param.Na*1e-21*param.surface;

    cAMP_molecule1_per_node = 200;
    cAMP_signal1 = zeros(1,length(param.P));
    cAMP_signal1(combined_outer_surf_indices) = cAMP_molecule1_per_node;
    
    cAMP_conc2_in_um = 0.20;
    cAMP_molecules2_tot = cAMP_conc2_in_um*param.Na*1e-21*param.surface;

%     cAMP_molecule2_per_node = 1;
%     cAMP_signal2 = zeros(1,length(param.P));
%     cAMP_signal2(combined_outer_surf_indices(tmp_vec(ceil(nnz(tmp_vec)*rand(1,15000))))) = 1;
    
    cAMP_conc3_in_um = 0.05;
    cAMP_molecules3_tot = cAMP_conc3_in_um*param.Na*1e-21*param.surface;

    cAMP_molecule3_per_node = round(cAMP_molecules3_tot/nnz(combined_outer_surf_indices));
    cAMP_signal3 = zeros(1,length(param.P));
    
    cAMP_signal3(combined_outer_surf_indices(tmp_vec(ceil(nnz(tmp_vec)*rand(1,3000))))) = 1;
    
    cAMP_molecule2_per_node = 1;
    cAMP_signal2 = zeros(1,length(param.P));
    cAMP_signal2(combined_outer_surf_indices) = cAMP_molecule2_per_node;
    

    cAMP_molecule2_per_node = cAMP_level(K);
    cAMP_signal2 = zeros(1,length(param.P));
    cAMP_signal2(combined_outer_surf_indices) = cAMP_molecule2_per_node;

    
    cAMP_signal{1} = 0*cAMP_signal3;
    cAMP_signal{2} = cAMP_signal2;
    


    
%%        
    umod.private.param = param;

    Umod = cell(1,length(T_vec));
    processed_data = cell(1,length(T_vec));
    
        for k = 1:length(param.tspan)
            [K,k]
    
            Umod{k} = umod;
            Umod{k}.private.run_no = k;
        
            if k == 1
                
                cAMP_init = cAMP_signal{1};

                  
                Umod{k}.private.init_cond = [   cAMP_init;...
                                                H0;L0;S0;...
                                                HC0;LC0;SC0;...
                                                P0;PH0;PHC0;PL0;PLC0;...
                                                ABG0;BG0;I0;Ia0];
    
                Umod{k}.private.init_cond(1,:) = cell2mat(cAMP_signal(k));
                sd_tmp = ones(1,size(param.P,2));
                Umod{k}.sd = sd_tmp;
                        
            else
            
                Umod{k}.private.init_cond      = create_init_cond(processed_data{k-1},field_names,Umod{k});
                Umod{k}.private.init_cond(1,:) = cell2mat(cAMP_signal(k));
                
                sd_tmp = ones(1,size(param.P,2));
                Umod{k}.sd = sd_tmp;
            
            end
        
            if isfield(param, 'tspan') && any(param.tspan{k})
                Umod{k}.tspan = param.tspan{k};
            end  
    
            Umod{k}         = reaction_model(Umod{k},param);
%             mean_vol = mean(Umod{k}.vol);
            vol_c = 1;%0.1330*5/mean_vol;
            Umod{k}.vol =  Umod{k}.vol*vol_c;

        
            Umod{k} = urdme(Umod{k},'propensities','reaction_model','report',0,'seed',rng('default')); 

%  Data Processing

            plot_data = 1;
            processed_data{k} = data_processing(Umod{k},plot_data,param.T_sampling,field_names);
        
        end 
        
%% Combining the data
close all
clc

        plot_data = 1;
        [comb_data{K},cov{K},FF{K}] = combining_data(processed_data,umod,field_names,param,plot_data);  
        PARAM{K} = param;

        
        RR_molecule = 200+20*146/146*(comb_data{K}.BG_molecule(param.combined_outer_surf_indices,:)-comb_data{K}.Ia_molecule(param.combined_outer_surf_indices,:));

%% Making Video

% close all
% clc
% 
% data = comb_data.HC_molecule+comb_data.LC_molecule+comb_data.SC_molecule;
% video(data,param,model)
    end
    elapsed_time = toc;

fprintf('\n Elapsed time in min = %f min\n',elapsed_time/60)
%%
save('single_cell_LEGI_data_rat_diff_comp','comb_data',...
     'PARAM','param','umod','-v7.3');


%%  Auxilliary Fuctions 


function param = param_setup

    param.Na = 6.022e23; 
    
% Parameters for RL dynamics
   
    param.factor1 = 1; 
    param.kH = 7.5*(1/param.factor1);   param.kmH = 0.45*(1/param.factor1);
    param.kL = 2.2*(1/param.factor1);   param.kmL = 1.0*(1/param.factor1);
    param.kS = 4.0*(1/param.factor1);   param.kmS = 0.05*(1/param.factor1);
 
    param.kHL = 0.08*(1/param.factor1); param.K = (.385/.575)*(1/param.factor1); param.kmHL = param.K*param.kHL;
    param.KdH = param.kmH/param.kH;
    param.KdL = param.kmL/param.kL;
    param.alpha = param.KdH/param.KdL;
    param.kHLC = 0.08*(1/param.factor1); param.kmHLC = param.alpha*param.K*param.kHLC; 
 
 
% Parameters for G dynamics 

%     param.factor2 = 1/2.2; 
    param.factor2 = 1/1; 
    param.N_n = 250;
    param.kA0 = 4.0380e-06*(1/param.factor2); 
    param.kA  = 5.6633*(1/param.N_n)*(1/param.factor2); % increase can reduce the reassociation time
    param.kmA = 5.5815*(1/param.N_n)*(1/param.factor2);
    param.kI  = 0.06*(1/param.factor2);
    param.kmI = 0.2*(1/param.factor2);
        
end

function umod = reaction_model(umod,param)

% k  = 1e-21*param.Na;
% Vc = 1;%40
% T = param.T_scaling;
% 
% %--------------------------------------------------------------------------
% % GPCR EQUATIONS
% %--------------------------------------------------------------------------
% 
% gpcr1   = 'H + cAMP  > T*kH*H*cAMP/(Vc*vol)     > HC';
% gpcr2   = 'HC        > T*kmH*HC                 > H + cAMP';
% gpcr3   = 'L + cAMP  > T*kL*L*cAMP/(Vc*vol)     > LC';
% gpcr4   = 'LC        > T*kmL*LC                 > L+ cAMP';
% gpcr5   = 'S + cAMP  > T*kH*S*cAMP/(Vc*vol)     > SC';
% gpcr6   = 'SC        > T*kmS*SC                 > S + cAMP';
% 
% 
% gpcr7   = 'H  > T*kHL*H    > L';
% gpcr8   = 'L  > T*kmHL*L   > H';
% gpcr9   = 'HC > T*kHLC*HC  > LC';
% gpcr10  = 'LC > T*kmHLC*LC > HC';
% 
% gpcr11  = 'cAMP > k_cAMP*cAMP > @';
% 
% gpcr12 = 'HC + P  > T*0.1*0.0001*P*HC/(Vc*vol) > PH + cAMP';
% gpcr13 = 'PH + cAMP  > T*10*1/5*K1*PH*cAMP/(Vc*vol) > PHC';
% gpcr14 = 'PHC > T*10*K_1*PHC > PH + cAMP';
% gpcr15 = 'PH  > T*0.15*PH > H + P';
% 
% gpcr16 = 'LC + P  > T*0.1*0.0001*P*LC/(Vc*vol) > PL + cAMP';
% gpcr17 = 'PL + cAMP  > T*10*1/5*K1*PL*cAMP/(Vc*vol) > PLC';
% gpcr18 = 'PLC > T*10*K_1*PLC > PL + cAMP';
% gpcr19 = 'PL  > T*0.15*PL > L + P';
% 
% %--------------------------------------------------------------------------
%     S = 0;
%     kH = param.kH/k*1*(1+S*0.40*randn);
%     kmH = param.kmH*(1+S*0.40*randn);
%     kL = param.kL/k*1*(1+S*0.40*randn);
%     kmL = param.kmL*(1+S*0.40*randn);
%     kS = param.kS/k*1*(1+S*0.40*randn);
%     kmS = param.kmS*(1+S*0.40*randn);
% 
%     kHL = param.kHL*(1+S*0.40*randn);
%     kmHL = param.kmHL*(1+S*0.40*randn);
%     kHLC = param.kHLC*(1+S*0.40*randn);
%     kmHLC = param.kmHLC*(1+S*0.40*randn);
% 
% 
%     K1 = kH;
%     K_1 = 6.5*kmH;
% %------------------------------------------------------------------------

 
k  = 1e-21*param.Na;
Vc = 1;%40
T = 1*param.T_scaling;
Tp = 0.3*0.018*param.T_scaling;
%--------------------------------------------------------------------------
% GPCR EQUATIONS
%--------------------------------------------------------------------------

gpcr1   = 'H + cAMP > T*kH*H*cAMP/(Vc*vol)     > HC';
gpcr2   = 'HC       > T*kmH*HC                 > H + cAMP';
gpcr3   = 'L + cAMP > T*kL*L*cAMP/(Vc*vol)     > LC';
gpcr4   = 'LC       > T*kmL*LC                 > L + cAMP';

gpcr5   = 'H        > T*kHL*H                  > L';
gpcr6   = 'L        > T*kmHL*L                 > H';
gpcr7   = 'HC       > T*kHLC*HC                > LC';
gpcr8   = 'LC       > T*kmHLC*LC               > HC';

gpcr9   = 'H + P    > Tp*kPH*H*P/(Vc*vol)        > PH';
gpcr10  = 'PH       > Tp*kmPH*PH                 > H + P';
gpcr11  = 'L + P    > Tp*kPL*L*P/(Vc*vol)        > PL';
gpcr12  = 'PL       > Tp*kmPL*PL                 > L + P';

gpcr13  = 'HC + P    > Tp*kHCP*HC*P/(Vc*vol)      > PHC';
gpcr14  = 'PHC       > Tp*kmHCP*PHC               > HC + P';
gpcr15  = 'LC + P    > Tp*kLCP*LC*P/(Vc*vol)      > PLC';
gpcr16  = 'PLC       > Tp*kmLCP*PLC               > LC + P';

gpcr17  = 'PH + cAMP > Tp*kPHC*PH*cAMP/(Vc*vol)   > PHC';
gpcr18  = 'PHC       > Tp*kmPHC*PHC               > PH + cAMP';
gpcr19  = 'PL + cAMP > Tp*kPLC*PL*cAMP/(Vc*vol)   > PLC';
gpcr20  = 'PLC       > Tp*kmPLC*PLC               > PL + cAMP';

gpcr21   = 'PH        > Tp*kPHL*PH                 > PL';
gpcr22   = 'PL        > Tp*kmPHL*PL                > PH';
gpcr23   = 'PHC       > Tp*kPHLC*PHC               > PLC';
gpcr24   = 'PLC       > Tp*kmPHLC*PLC              > PHC';

gpcr25  = 'S + cAMP > T*kH*S*cAMP/(Vc*vol)     > SC';
gpcr26  = 'SC       > T*kmS*SC                 > S+cAMP';

gpcr27  = 'cAMP > k_cAMP*cAMP > @';


%--------------------------------------------------------------------------
kH = param.kH/k;
kmH = param.kmH;
kL = param.kL/k;
kmL = param.kmL;


kHL = param.kHL;
kmHL = param.kmHL;
kHLC = param.kHLC;
kmHLC = param.kmHLC;

kPH = 0.1/k;
kmPH = 0.15;
kPL = 0.1/k;
kmPL = 0.15;

kHCP = 0.1/k;
kmHCP = 0.15;
kLCP = 0.1/k;
kmLCP = 0.15;

kPHC = kH;
kmPHC = kmH;
kPLC = 1*(1/5)*kL;
kmPLC = kmL;

kPHL = kHL;
kmPHL = kmHL;
kPHLC = kHLC;
kmPHLC = kmHLC;

kS = param.kS/k;
kmS = param.kmS;
       
k_cAMP = 0;
%     if umod.private.run_no == 1 ||  umod.private.run_no == 3 ||  umod.private.run_no == 5 
%         k_cAMP = 10000;
%     else
%         k_cAMP = 0;
%     end
%--------------------------------------------------------------------------
% LEGI EQUATIONS
%--------------------------------------------------------------------------    
    
legi1 = 'ABG  > 1*Ts*kA0*ABG                         > BG';
legi2 = 'ABG  > 6.6100*Ts*kA/(Vc*vol)*(HC+LC+SC+PHC+PLC)*ABG      > BG';
% legi3 = 'BG   > 19.3970*Ts*kmA/(Vc*vol)*BG*BG              > ABG';  
legi3 = 'BG   > 25*Ts*kmA/(Vc*vol)*BG*BG              > ABG';  

legi4 = 'I    > 0.25*1*Ts*kA0*I                         > Ia';
legi5 = 'I    > 0.25*6.6100*Ts*kA/(Vc*vol)*(HC+LC+SC+PHC+PLC)*I      > Ia';
legi6 = 'Ia   > 0.25*25*Ts*kmA/(Vc*vol)*Ia*Ia              > I';    

Ts = 1.5*0.0360*param.T_scaling;
S1 = 0;
kA0  = param.kA0*(1+S1*0.10*randn);
kA   = param.kA/k*(1+S1*0.10*randn);
kmA  = param.kmA/k*(1+S1*0.05*randn);
kI0  = param.kA0*(1+S1*0.40*randn);
kI   = param.kI/k*(1+S1*0.40*randn);
kmI  = param.kmI*(1+S1*0.40*randn);

%------------------------------------------------------------------------


% 
%     [~,umod.N,umod.G] = ...
%         rparse(...
%         {gpcr1 gpcr2 gpcr3 gpcr4 gpcr5 gpcr6 gpcr7 gpcr7 gpcr8 gpcr9 gpcr10 gpcr11 ...
%          gpcr12 gpcr13 gpcr14 gpcr15 ...
%          gpcr16 gpcr17 gpcr18 gpcr19 ...
%          legi1 legi2 legi3 ...
%          legi4 legi5 legi6},...
%         {'cAMP' 'H'  'L' 'S' 'HC'  'LC' 'SC' ...
%          'P','PH','PHC','PL','PLC' ...
%          'ABG','BG','I','Ia'}, ...
%         {'kH' kH 'kmH' kmH 'kL' kL 'kmL' kmL 'kS' kS 'kmS' kmS ...
%          'kHL' kHL 'kmHL' kmHL 'kHLC' kHLC 'kmHLC' kmHLC ...
%          'Vc' Vc 'T' T 'k_cAMP' k_cAMP ...
%          'K1' K1 'K_1' K_1 ...
%          'kA0' kA0 'kA' kA 'kmA' kmA 'kI0' kI0 'kI' kI 'kmI' kmI ...
%          'Ts' Ts}, ...
%          'reaction_model.c');


    [~,umod.N,umod.G] = ...
        rparse(...
        {gpcr1  gpcr2  gpcr3  gpcr4  gpcr5  gpcr6  gpcr7  gpcr8  gpcr9  gpcr10 gpcr11 gpcr12 ...
         gpcr13 gpcr14 gpcr15 gpcr16 gpcr17 gpcr18 gpcr19 gpcr20 gpcr21 gpcr22 gpcr23 gpcr24 ...
         gpcr25 gpcr26 gpcr27 ...
         legi1 legi2 legi3 ...
         legi4 legi5 legi6},...
        {'cAMP' 'H'  'L' 'S' 'HC'  'LC' 'SC' ...
         'P','PH','PHC','PL','PLC' ...
         'ABG','BG','I','Ia'}, ...
        {'kH' kH 'kmH' kmH 'kL' kL 'kmL' kmL 'kS' kS 'kmS' kmS ...
         'kHL' kHL 'kmHL' kmHL 'kHLC' kHLC 'kmHLC' kmHLC ...
         'kPH' kPH 'kmPH' kmPH 'kPL' kPL 'kmPL' kmPL ...
         'kHCP' kHCP 'kmHCP' kmHCP 'kLCP' kLCP 'kmLCP' kmLCP ...
         'kPHC' kPHC 'kmPHC' kmPHC 'kPLC' kPLC 'kmPLC' kmPLC ...
         'kPHL' kPHL 'kmPHL' kmPHL 'kPHLC' kPHLC 'kmPHLC' kmPHLC ...
         'k_cAMP' k_cAMP ...
         'Vc' Vc 'T' T 'Tp', Tp ...
         'kA0' kA0 'kA' kA 'kmA' kmA 'kI0' kI0 'kI' kI 'kmI' kmI ...
         'Ts' Ts}, ...
         'reaction_model.c');
    
    if isfield(umod.private, 'init_cond')    
        umod.u0 = umod.private.init_cond;
    else
        umod.u0 = zeros(size(umod.N,1),numel(umod.vol));
    end   


    % simulation time interval
    if ~isfield(umod,'tspan')
        umod.tspan = 0:0.1:1;
    end

end

function mod = modify_diffusion(mod,diffusion_restriction_list)

    for k = 1:length(diffusion_restriction_list.domain)
    
        domain  = diffusion_restriction_list.domain{k};
        species = diffusion_restriction_list.species{k};
        
        clear index_remove D
        index_remove = [];
        for s = species
            index_remove = [index_remove; mod.private.Mspecies*(domain-1)+s];
        end
        
        D = mod.D';
        
        % Decompose the sparse matrix. 
        [i,j,s] = find(D);

% And set all elements in the diffusion matrix corresponding to the restricted domain to zero.

        Ndofs = mod.private.Mspecies*length(mod.sd);
        index_remove = [find(ismember(i,index_remove)); find(ismember(j,index_remove))];
        i(index_remove) = [];
        j(index_remove) = [];
        s(index_remove) = [];

% Reassemble the sparse matrix and adjust the diagonal entries. 
    
        index_keep = find(s > 0);
        D = sparse(i(index_keep),j(index_keep),s(index_keep),Ndofs,Ndofs);
        d = full(sum(D,2));
        D = D+sparse(1:Ndofs,1:Ndofs,-d);
       
        mod.D = D';
        
    end
    

end   

function init_dist = random_distribution(init_total_molecule_vector,param)

    init_dist = cell(1,length(param.logic_vector_random));
    for k = 1:length(param.logic_vector_random)
        clear index_tmp
        init_dist{k} = zeros(1,size(param.P,2));
        if param.logic_vector_random(k) == 1
            V = cell2mat(param.valid_index_IC(k));
            ind_tmp         = floor(nnz(V)*rand(1,init_total_molecule_vector(k)))+1;
            init_dist{k}(V)    = full(sparse(1,ind_tmp,1,1,nnz(V))); 
        end
    end
    
end

function init_dist = uniform_distribution(init_total_molecule_vector,param)

    init_dist = cell(1,length(param.logic_vector_uniform));
    for k = 1:length(param.logic_vector_uniform)
        clear index_tmp
        init_dist{k} = zeros(1,size(param.P,2));
        if param.logic_vector_uniform(k) == 1
            V = cell2mat(param.valid_index_IC(k));
            ind_tmp         = floor(nnz(V)*rand(1,init_total_molecule_vector(k)))+1;
            init_dist{k}(V)    = full(sparse(1,ind_tmp,1,1,nnz(V))); 
        end
    end
    
end

function processed_data = data_processing(umod,plot_data,T_sampling,field_names)


        n_var = umod.private.param.Mspecies;
        T_sampling = 1;
        
        
        processed_data.Mspecies       = n_var;
        
        
        
        
        if umod.private.run_no == 1
            
            tspan = umod.tspan;
            processed_data.tspan = tspan;
            
            for k = 1:length(field_names)
                
                field_name_tmp1 = strcat(field_names{k},'_molecule');
                processed_data.(field_name_tmp1)   = umod.U(k:n_var:end,1:T_sampling:end);
                field_name_tmp2 = strcat('sum_',field_names{k},'_molecule');
                processed_data.(field_name_tmp2) = sum(processed_data.(field_name_tmp1));
                field_name_tmp3 = strcat(field_names{k},'_molecule_tf');
                processed_data.(field_name_tmp3) = umod.U(k:n_var:end,end);
                
            end
        else
                 tspan = umod.tspan(2:end);
                 processed_data.tspan = tspan;
            for k = 1:length(field_names)
                
                field_name_tmp1 = strcat(field_names{k},'_molecule');
                processed_data.(field_name_tmp1)   = umod.U(k:n_var:end,2:T_sampling:end);
                field_name_tmp2 = strcat('sum_',field_names{k},'_molecule');
                processed_data.(field_name_tmp2) = sum(processed_data.(field_name_tmp1));
                field_name_tmp3 = strcat(field_names{k},'_molecule_tf');
                processed_data.(field_name_tmp3) = umod.U(k:n_var:end,end);
                
            end      
        end
     
        
%         n_color = length(field_names);
%         
%         if plot_data == 1
%         
%                 figure('color','white')
%                 hold on
%         
%                 subplot(2,1,1)
%                 title(['Run No ', num2str(umod.private.run_no)])
%                 set(gca,'linewidth',1,'FontSize',12)
%                 hold on
%                 line_color = [0 1 1; 1 0 0; 0 1 0; 0 0 1;1 0 0; 0 1 0; 0 0 1];
%                 line_style = {'-','--','--','--','-','-','-'};
%                 v = 1:1:7;
%                 for k = 1:v
%                     field_name_tmp2 = strcat('sum_',field_names{v(k)},'_molecule');
% 
%                     h(k) = plot(tspan,processed_data.(field_name_tmp2),'LineStyle',line_style{k},'Linewidth',2,'color',line_color(k,:));
%                 end
%               
%          
%                 legend(h,field_names(v),...
%                        'color','none','edgecolor','none')
%                 xlim([0 max(tspan)]) 
%                 
%                 
%                 
%                
%     
% 
%         end
% 


        
        
        

end

function init_cond = create_init_cond(processed_data,field_names,umod)

   
    init_cond = [];
    for k = 1:length(field_names)
        field_name_tmp3 = strcat(field_names{k},'_molecule_tf');
        init_cond = [init_cond; (processed_data.(field_name_tmp3))'];

    end


end

function [comb_data,cov,FF] = combining_data(processed_data,umod,field_names,param,plot_data)


    comb_data.Mspecies = processed_data{1}.Mspecies;
   
    t_max = 0;
    for k = 1:length(processed_data)
        t_max = t_max + processed_data{k}.tspan(end);
    end
    comb_data.tspan = 0:umod.private.param.dt:t_max;
    

    for  K =  1:length(field_names)
    
        field_name_tmp1 = strcat(field_names{K},'_molecule');
        comb_data.(field_name_tmp1) = [];
        for k = 1:length(processed_data)
            comb_data.(field_name_tmp1) = [comb_data.(field_name_tmp1), processed_data{k}.(field_name_tmp1)];
        end
    
    end
    
    for  K =  1:length(field_names)
        
        field_name_tmp1 = strcat(field_names{K},'_molecule');
        field_name_tmp2 = strcat('sum_',field_names{K},'_molecule');
        field_name_tmp3 = strcat(field_names{K},'_molecule_tf');
        
        comb_data.(field_name_tmp2) = sum(comb_data.(field_name_tmp1));
        comb_data.(field_name_tmp3) = (comb_data.(field_name_tmp1 )(:,end))';
  
       
    end
    
%     size(comb_data.sum_HC_molecule)
%     size(comb_data.tspan)   
%                 figure('color','white')
%                 hold on
%                 
%                 subplot(3,1,1)
%                 hold on
%                 h1 = plot(comb_data.tspan,comb_data.sum_PH_molecule);  
%                 h2 = plot(comb_data.tspan,comb_data.sum_PHC_molecule) ; 
%                 legend([h1, h2],{'PH','PHC'})
                
                
%                 subplot(3,1,2)
%                 hold on
%                 h1 = plot(comb_data.tspan,comb_data.sum_PL_molecule);  
%                 h2 = plot(comb_data.tspan,comb_data.sum_PLC_molecule) ; 
%                 legend([h1, h2],{'PL','PLC'})
                
                
%                 subplot(3,1,3)
%                 hold on
                total_occupied_receptor1 = comb_data.sum_HC_molecule + comb_data.sum_LC_molecule + comb_data.sum_SC_molecule;
                total_occupied_receptor2 = comb_data.sum_PHC_molecule + comb_data.sum_PLC_molecule;
%                 h1 = plot(comb_data.tspan,total_occupied_receptor1);  
%                 h2 = plot(comb_data.tspan,total_occupied_receptor2); 
%                 h3 = plot(comb_data.tspan,total_occupied_receptor1+total_occupied_receptor2);
%                 legend([h1, h2, h3],{'RC','PRC','RC+PRC'})

                
        

%                 figure('color','white')
%                 hold on
%                 
%                 subplot(2,1,1)
%                 hold on
%                 h1 = plot(comb_data.tspan,comb_data.sum_HC_molecule);  
%                 h2 = plot(comb_data.tspan,comb_data.sum_PHC_molecule) ; 
%                 legend([h1, h2],{'HC','PHC'})
%                 
%                 subplot(2,1,2)
%                 hold on
%                 h1 = plot(comb_data.tspan,comb_data.sum_LC_molecule);  
%                 h2 = plot(comb_data.tspan,comb_data.sum_PLC_molecule) ; 
%                 legend([h1, h2],{'LC','PLC'})
                
                figure('color','white')
                subplot(2,1,1)
                hold on
                total_R = total_occupied_receptor1 + total_occupied_receptor2 + ...
                          comb_data.sum_H_molecule + comb_data.sum_L_molecule + comb_data.sum_S_molecule + ...
                          comb_data.sum_PH_molecule + comb_data.sum_PL_molecule;
                h1 = plot(comb_data.tspan,100*(total_occupied_receptor1+total_occupied_receptor2)./total_R);
                legend([h1],{'total % receptor occupancy'})
                
%                 figure('color','white')
%                 hold on
%                 subplot(2,1,1)
%                 hold on
%                 h1 = plot(comb_data.tspan,comb_data.sum_ABG_molecule);  
%                 legend([h1],{'ABG'})
                
                subplot(2,1,2)
                hold on
                h1 = plot(comb_data.tspan,comb_data.sum_BG_molecule);  
                h2 = plot(comb_data.tspan,comb_data.sum_Ia_molecule); 
                h3 = plot(comb_data.tspan,comb_data.sum_BG_molecule-comb_data.sum_Ia_molecule);  
                legend([h1,h2,h3],{'BG','Ia','RRa'})
                
                
                comb_data.RRa_molecule = 20*(comb_data.BG_molecule- comb_data.Ia_molecule)+200;
                comb_data.sum_RRa_molecule = sum(comb_data.RRa_molecule);
                
                RRa_nodes = comb_data.RRa_molecule(param.combined_outer_surf_indices,:);
                mean_RRa_nodes = mean(RRa_nodes);
                std_RRa_nodes = std(RRa_nodes);
                
                comb_data.RRa_molecule2 = 200*((5+comb_data.BG_molecule)./(5+comb_data.Ia_molecule));
                comb_data.sum_RRa_molecule2 = sum(comb_data.RRa_molecule2);
                
                RRa_nodes2 = comb_data.RRa_molecule2(param.combined_outer_surf_indices,:);
                mean_RRa_nodes2 = mean(RRa_nodes2);
                std_RRa_nodes2 = std(RRa_nodes2);
                
                sp_index = round(2921*rand);
                ABG_nodes = comb_data.ABG_molecule(param.combined_outer_surf_indices,:);
                mean_ABG_nodes = mean(ABG_nodes);
                std_ABG_nodes = std(ABG_nodes);               
                BG_nodes = comb_data.BG_molecule(param.combined_outer_surf_indices,:);
                mean_BG_nodes = mean(BG_nodes);
                std_BG_nodes = std(BG_nodes);
                Ia_nodes = comb_data.Ia_molecule(param.combined_outer_surf_indices,:);
                mean_Ia_nodes = mean(Ia_nodes);
                std_Ia_nodes = std(Ia_nodes);
%                 RRa_nodes = comb_data.BG_molecule(param.combined_outer_surf_indices,:)-comb_data.Ia_molecule(param.combined_outer_surf_indices,:);
%                 mean_RRa_nodes = mean(RRa_nodes);
%                 std_RRa_nodes = std(RRa_nodes);
%                 
%                 RRa_nodes2 = 10*(1+comb_data.BG_molecule(param.combined_outer_surf_indices,:))./(1+comb_data.Ia_molecule(param.combined_outer_surf_indices,:));
%                 mean_RRa_nodes2 = mean(RRa_nodes2);
%                 std_RRa_nodes2 = std(RRa_nodes2);
                
                
%                 figure('color','white')
%                 hold on
%                 set(gca,'linewidth',1,'fontsize',20)
%                 hold on
% %                 plot(param.Time,BG_nodes(sp_index,:),'g','linewidth',1)
%                 plot(param.Time,mean_BG_nodes,'g','linewidth',2)
%                 plot(param.Time,mean_BG_nodes+std_BG_nodes/sqrt(2920),'g--','linewidth',2)
%                 plot(param.Time,mean_BG_nodes-std_BG_nodes/sqrt(2920),'g--','linewidth',2)
%                 plot(param.Time,mean_Ia_nodes,'r','linewidth',2)
%                 plot(param.Time,mean_Ia_nodes+std_Ia_nodes,'r--','linewidth',2)
%                 plot(param.Time,mean_Ia_nodes-std_Ia_nodes,'r--','linewidth',2)
%                 xlim([100 700])
                
                
                
                
                
                
                
%                 plot(param.Time,ABG_nodes(sp_index,:),'c','linewidth',1)
%                 plot(param.Time,mean_ABG_nodes,'b','linewidth',2)
                
 
%                 cov{1}.BG = mean(std_BG_nodes(1400:1800))/mean(mean_BG_nodes(1400:1800));
%                 cov{2}.BG = mean(std_BG_nodes(3200:3600))/mean(mean_BG_nodes(3200:3600));
% %                 cov{3}.BG = mean(std_BG_nodes(5000:5400))/mean(mean_BG_nodes(5000:5400));
%                 
%                 cov{1}.Ia = mean(std_Ia_nodes(1400:1800))/mean(mean_Ia_nodes(1400:1800));
%                 cov{2}.Ia = mean(std_Ia_nodes(3200:3600))/mean(mean_Ia_nodes(3200:3600));
% %                 cov{3}.Ia = mean(std_Ia_nodes(5000:5400))/mean(mean_Ia_nodes(5000:5400));
%                 
%                 
%                 FF{1}.BG = mean(std_BG_nodes(1400:1800))^2/mean(mean_BG_nodes(1400:1800));
%                 FF{2}.BG = mean(std_BG_nodes(3200:3600))^2/mean(mean_BG_nodes(3200:3600));
% %                 FF{3}.BG = mean(std_BG_nodes(5000:5400))^2/mean(mean_BG_nodes(5000:5400));
%                 
%                 FF{1}.Ia = mean(std_Ia_nodes(1400:1800))^2/mean(mean_Ia_nodes(1400:1800));
%                 FF{2}.Ia = mean(std_Ia_nodes(3200:3600))^2/mean(mean_Ia_nodes(3200:3600));
%                 FF{3}.Ia = mean(std_Ia_nodes(5000:5400))^2/mean(mean_Ia_nodes(5000:5400));

cov = 0;

FF = 0;
FF2 = 0;
                
%                 s1 = mean(std_BG_nodes(3000:3300))
%                 s2 = mean(std_BG_nodes(5000:5200))
%                 
%                 m1 = mean(mean_BG_nodes(3000:3300))
%                 m2 = mean(mean_BG_nodes(5000:5200))
                
                
%                 figure;
%                 plot(std_BG_nodes.^2./mean_BG_nodes)
                
                
%                 figure;
%                 plot(std_BG_nodes.^2./mean_BG_nodes)

%%
%                 figure;
%                 subplot(2,1,1)
%                 hold on
%                 X = [param.Time-180, fliplr(param.Time-180)]/60;
%                 y1 = smooth(mean_BG_nodes+std_BG_nodes);
%                 y2 = smooth(mean_BG_nodes-std_BG_nodes);
%                 Y = [y1(:)', fliplr(y2(:)')];
%                 fill(X,Y,[0.4 0.8 0.4],'Edgecolor','none')
%                 plot((param.Time-180)/60,mean_BG_nodes,'g','linewidth',2)
%                 y1 = smooth(mean_Ia_nodes+std_Ia_nodes);
%                 y2 = smooth(mean_Ia_nodes-std_Ia_nodes);
%                 Y = [y1(:)', fliplr(y2(:)')];
%                 fill(X,Y,[0.8 0.4 0.4],'Edgecolor','none','FaceAlpha',0.5)
%                 plot((param.Time-180)/60,mean_Ia_nodes,'r','linewidth',2)
%                 ylim([0 30])
%                 xlim([-2 24])
% 
%                 
% 
% 
%                 subplot(2,1,2)
%                 hold on
%                 X = [param.Time-180, fliplr(param.Time-180)]/60;
%                 y1 = smooth(mean_RRa_nodes+std_RRa_nodes);
%                 y2 = smooth(mean_RRa_nodes-std_RRa_nodes);
%                 Y = [y1(:)', fliplr(y2(:)')];
%                 fill(X,Y,[0.4 0.4 0.8],'Edgecolor','none')
%                 plot((param.Time-180)/60,mean_RRa_nodes,'b','linewidth',2)
%                 xlim([-2 24])
%                 ylim([0 600])
%                
%                 
%                 figure;
%                 subplot(2,1,1)
%                 hold on
%                 X = [param.Time-180, fliplr(param.Time-180)]/60;
%                 y1 = smooth(mean_BG_nodes+std_BG_nodes);
%                 y2 = smooth(mean_BG_nodes-std_BG_nodes);
%                 Y = [y1(:)', fliplr(y2(:)')];
%                 fill(X,Y,[0.4 0.8 0.4],'Edgecolor','none')
%                 plot((param.Time-180)/60,mean_BG_nodes,'g','linewidth',2)
%                 y1 = smooth(mean_Ia_nodes+std_Ia_nodes);
%                 y2 = smooth(mean_Ia_nodes-std_Ia_nodes);
%                 Y = [y1(:)', fliplr(y2(:)')];
%                 fill(X,Y,[0.8 0.4 0.4],'Edgecolor','none','FaceAlpha',0.5)
%                 plot((param.Time-180)/60,mean_Ia_nodes,'r','linewidth',2)
%                 ylim([0 30])
%                 xlim([-2 24])
% 
%                 
% 
% 
%                 subplot(2,1,2)
%                 hold on
%                 X = [param.Time-180, fliplr(param.Time-180)]/60;
%                 y1 = smooth(mean_RRa_nodes2+std_RRa_nodes2);
%                 y2 = smooth(mean_RRa_nodes2-std_RRa_nodes2);
%                 Y = [y1(:)', fliplr(y2(:)')];
%                 fill(X,Y+10,[0.4 0.4 0.8],'Edgecolor','none')
%                 plot((param.Time-180)/60,mean_RRa_nodes2,'b','linewidth',2)
%                 xlim([-2 24])
%                 ylim([0 600])
% 
% 
%                 figure('color','white')                
%                 subplot(2,1,1)
%                 hold on
%                 set(gca,'linewidth',1,'fontsize',20)
%                 T_interval = 10;
%                 plot((param.Time(1:T_interval:end)-180)/60,smooth(BG_nodes(sp_index,1:T_interval:end)),'g','linewidth',1)
%                 plot((param.Time(1:T_interval:end)-180)/60,smooth(Ia_nodes(sp_index,1:T_interval:end)),'r','linewidth',1)
%                 xlim([-2 24])
%                 ylim([0 30])
%                 
%                 subplot(2,1,2)
%                 hold on
%                 set(gca,'linewidth',1,'fontsize',20)
%                 plot((param.Time(1:T_interval:end)-180)/60,smooth(RRa_nodes(sp_index,1:T_interval:end)),'b','linewidth',1)
%                 xlim([-2 24])
%                 ylim([0 500])
% %                 
%                 figure('color','white')                
%                 subplot(2,1,1)
%                 hold on
%                 set(gca,'linewidth',1,'fontsize',20)
%                 T_interval = 10;
%                 plot((param.Time(1:T_interval:end)-180)/60,smooth(BG_nodes(sp_index,1:T_interval:end)),'g','linewidth',1)
%                 plot((param.Time(1:T_interval:end)-180)/60,smooth(Ia_nodes(sp_index,1:T_interval:end)),'r','linewidth',1)
%                 xlim([-2 24])
%                 ylim([0 30])
%                 
%                 subplot(2,1,2)
%                 hold on
%                 set(gca,'linewidth',1,'fontsize',20)
%                 plot((param.Time(1:T_interval:end)-180)/60,smooth(RRa_nodes2(sp_index,1:T_interval:end)),'b','linewidth',1)
%                 xlim([-2 24])
%                 ylim([0 500])
                 
%                 
%                 figure;
%                 subplot(2,1,1)
%                 hold on
%                 X = [param.Time-180, fliplr(param.Time-180)]/60;
%                 y1 = smooth(mean_BG_nodes+std_BG_nodes);
%                 y2 = smooth(mean_BG_nodes-std_BG_nodes);
%                 Y = [y1(:)', fliplr(y2(:)')];
%                 fill(X,Y,[0.4 0.8 0.4],'Edgecolor','none')
%                 plot((param.Time-180)/60,mean_BG_nodes,'g','linewidth',2)
% %                 X = [param.Time, fliplr(param.Time)];
%                 y1 = smooth(mean_Ia_nodes+std_Ia_nodes);
%                 y2 = smooth(mean_Ia_nodes-std_Ia_nodes);
%                 Y = [y1(:)', fliplr(y2(:)')];
%                 fill(X,Y,[0.8 0.4 0.4],'Edgecolor','none','FaceAlpha',0.5)
%                 plot((param.Time-180)/60,mean_Ia_nodes,'r','linewidth',2)
%                 ylim([0 30])
% %                 xlim([-2 10])
% %                 xlim([-1 4])
%                 
% 
% 
%                 subplot(2,1,2)
%                 hold on
%                 X = [param.Time-180, fliplr(param.Time-180)]/60;
%                 y1 = smooth(mean_ABG_nodes+std_ABG_nodes);
%                 y2 = smooth(mean_ABG_nodes-std_ABG_nodes);
%                 Y = [y1(:)', fliplr(y2(:)')];
%                 fill(X,Y,[0.4 0.4 0.8],'Edgecolor','none')
%                 plot((param.Time-180)/60,mean_ABG_nodes,'b','linewidth',2)
% %                 xlim([-2 24])
%                 ylim([0 100])
% %                 ylim([0 30])
% %                 xlim([-1 4])
% %                 print -painters -dsvg F3.svg                
%                 

end

function [half_time,Radj] = data_validation(processed_data,param,decay)

    if decay  == 1
        sum_ABG = processed_data.sum_ABG_molecule;
        tspan   = processed_data.tspan*param.T_scaling;
        
        idx = 300/param.T_scaling/param.dt;
        tspan = tspan(1:idx);
        sum_ABG_normalized = (sum_ABG-min(sum_ABG))/(max(sum_ABG)-min(sum_ABG));
        sum_ABG_normalized = sum_ABG_normalized(1:idx);
        ft = fit(tspan(:),sum_ABG_normalized(:),'exp1');
        options = fitoptions(ft);
        options.Lower = [0.8 -Inf];
        options.Upper =  [1.1 0];
        [f1,gof] = fit(tspan(:),sum_ABG_normalized(:),'exp1',options);


%         fprintf('adj. R square = %f\n',gof.adjrsquare);
        
        
        
 
        figure('color','white')
        hold on
        plot(f1,tspan,sum_ABG_normalized)
%         xlim([0 50])
    
        half_time = log(2)/abs(f1.b);
        Radj = gof.adjrsquare;
        
    elseif decay == 0
        
        sum_ABG = param.n_GPT*param.n_cAR1_tot-processed_data.sum_ABG_molecule;
        tspan   = processed_data.tspan*param.T_scaling;

        idx = 500/param.T_scaling/param.dt;
        tspan = tspan(1:idx);
        sum_ABG_normalized = (sum_ABG-min(sum_ABG))/(max(sum_ABG)-min(sum_ABG));
        sum_ABG_normalized = sum_ABG_normalized(1:idx);
        
       
        
%         max(sum_ABG_normalized)
%         min(sum_ABG_normalized)
        ft = fit(tspan(:),sum_ABG_normalized(:),'exp1');
        options = fitoptions(ft);
        options.Lower = [0.9 -Inf];
        options.Upper =  [1.1 0];
        [f1,gof] = fit(tspan(:),sum_ABG_normalized(:),'exp1',options);
%         fprintf('adj. R square = %f\n',gof.adjrsquare);
 
        figure('color','white')
        hold on
        plot(f1,tspan,sum_ABG_normalized)
%         xlim([0 350])
        
        half_time = log(2)/abs(f1.b);
        Radj = gof.adjrsquare;
    end
end     

function v = rng_fretechet(alpha, m, s,row, col)

    x = 0:0.02:40;
    Y = (alpha/s).*((x-m)/s).^(-1-alpha).*exp(-((x-m)/s).^(-alpha));
    cdf_Y = nancumsum(Y);
    cdf_Y_norm = cdf_Y/max(cdf_Y);

    for i = 1:row*col
    
        v(i) = 50000+70*find(rand<cdf_Y_norm,1,'first');
    end
    
    v = reshape(v,row,col);
end


function video_snapshot(comb_data,param,umod,model)

     tspan = param.Time;
     
     P = param.P;
     E = param.E;
     
       GPCR_on =   comb_data.HC_molecule + comb_data.LC_molecule + comb_data.SC_molecule...
                  + comb_data.PHC_molecule + comb_data.PLC_molecule;
              
        GPCR_off =   comb_data.H_molecule  + comb_data.L_molecule + comb_data.S_molecule...
                  +  comb_data.PH_molecule + comb_data.PL_molecule;   
              
        GPCR_total = GPCR_on + GPCR_off;
        RO = 100*GPCR_on./GPCR_total;
     
     
%      data = RO;
     
%      data = comb_data.BG_molecule;
%      data = comb_data.Ia_molecule;
     data = comb_data.RRa_molecule2;

     data(isnan(data)) = 0;
     R = data;
     n = length(data(:));
    
     nlow  = 1;%round(0.02*n);
     nhigh = round(0.999*n);
     Rsorted = sort(R(:));
     Rlow  = Rsorted(nlow);
     Rhigh = Rsorted(nhigh);
     
     
     
     
     
            fig =  findobj('type','figure');
            n_fig = length(fig); % number of open figure windows
           
%             for t = 1801:60:length(tspan)
            for t = size(data,2)

            t
%                 figure(n_fig+1)
%                 clf
%                 set(gcf,'color','white')
                figure
                clf
                set(gcf,'color','white')
    
    
                  ax1 = subplot(9,8,[1:4 9:12 17:20 25:28]) ;
                  n = 20;
                  cm1 = zeros(n,3);
%                   cm1(:,1) = linspace(0,1,n);
%                   cm1(:,2) = linspace(0,1,n);
                  cm1(:,3) = linspace(0,1,n);
                  h1 = pdeplot3D(model,'ColorMapData',R(:,t));
                  ax1.Colormap = cm1;
                  view(ax1, [0 -90])
%                   view(ax1, [0 90])
                  pbaspect([2 2 1])
                  h11 = colorbar;
                  set(h11,'fontsize',14)
                  caxis([0 300])
%                   caxis([0 300])
                  colorbar
%                   ylabel(h11, strcat(legend_string{1},legend_string_2),'fontsize',16)
                  axis square
                  title('Bottom View','fontweight','n','fontsize',20)
                  axis off
                  pause(0.1)
            
         annotation('textbox',...   
                                    [0.4 0.03 0.17 0.03],...
                                    'String',{strcat('time = ', num2str((t-1801)*param.dt/60),' min')},...
                                    'LineStyle','none',...
                                    'FontWeight','bold',...
                                    'FontSize',18,...
                                    'FontName','Helvetica Neue',...
                                    'FitBoxToText','on',...
                                    'EdgeColor','none',...
                                    'BackgroundColor','none');
        end
end
