# Supplementary material for: Three-dimensional stochastic simulation of chemoattractant-mediated excitability in cells
Source: PLoS Comput Biol. 2021 Jul 14;17(7):e1008803. doi: 10.1371/journal.pcbi.1008803 (PMC8330952; doi:10.1371/journal.pcbi.1008803)
Supplement: S2 File — Matlab scripts used for simulating the various models. (ZIP) [file pcbi.1008803.s011.zip › Code/Figures/GPCR+LEGI/Figure 3D, E/simplificed_GPCR_LEGI_AIF_single_cell.m]

% % This file generates data for Figure 3D,E in 
% 
% % Three-dimensional stochastic simulation of chemoattractant-mediated 
% excitability in cells
% 
% Debojyoti Biswas, Peter N. Devreotes, Pablo A. Iglesias
%
% PLoS Computational Biology, 2021

%% function simplificed_GPCR_LEGI_AIF_single_cell
 
    clear
    close all
    clc    
    format short
    warning('off','all')
    
  
%% adding paths

    path_to_urdme = strcat(pwd,'/Important_Functions/urdme-master/');
    addpath(genpath([path_to_urdme 'urdme/']))
    
    path_to_geometry = strcat(pwd,'/Important_Functions/geometry_files/');
    addpath(genpath(path_to_geometry))
    
    path_to_essential_files = strcat(pwd,'/Important_Functions/Essential_Files');
    addpath(genpath(path_to_essential_files))
    
%%

 cAMP_level = [1 2 3 4 5 6 8 9 10 11 13 14 16 18 20 22  26  38 55 80 100];
 N_cells = length(cAMP_level);
%% 
tic
    for K = 1:N_cells
        
        clc
        fprintf('cell = %d\n',K)
    
        clear umod  Umod1 param
    
%%  Parameters
    
        param = param_setup;
    
%% Time  

        dt = 0.01;
        param.T_sampling = 0.01/dt;
        if  param.T_sampling < 1
            error('T_sampling can not be fraction')
        end
        param.dt = dt;
    
        param.T_scaling = 60;
%         T_vec = [2*180 2*180 2*180 3*180];
%         T_vec = [1*180 2*180 6*180];
        T_vec = [60 5*60]/param.T_scaling;

        for i  = 1:length(T_vec)
            param.tspan{i} = 0:param.dt:T_vec(i);     
        end
        param.Time = 0:param.dt:sum(T_vec);
    


%% build the geometry

        model = createpde;
        model_file_name = 'My_cell_1.stl';
        
        
%       model_file_name = 'New_cell3D.stl';
        importGeometry(model,model_file_name);

        Hmax = 0.3;
        Hmin = Hmax/3;
        mesh = generateMesh(model,'GeometricOrder','linear','Hmax',Hmax,'Hmin',Hmin);
        P = model.Mesh.Nodes;
        E = model.Mesh.Elements;
    
        param.P = P;
        param.E = E;
    

    

        x = P(1,:)';
        y = P(2,:)';
        z = P(3,:)';
    
        if strcmp(model_file_name,'My_cell_1.stl')
        
            R = 5;
            r = sqrt(x.^2/R^2+y.^2/R^2+z.^2/R^2);
        
            outer_curved_surf_indices = r > max(r)-0.02;
            bottom_surf_indices = abs(z) < 0.02;
 
        end
   
        combined_outer_surf_indices = or(bottom_surf_indices,outer_curved_surf_indices);
        param.combined_outer_surf_indices = combined_outer_surf_indices;
 
% specifying different domains
        sd = ones(size(P,2),1);
        sd(outer_curved_surf_indices) = 2; % outer curved surfaces: membrane
        sd(bottom_surf_indices) = 3; % bottom surface
    
    
%% Assemble Diffusion part
    
        param.Mspecies = 1+2+4+3;
    
        param.D_cAMP = 0;
        param.D_R   = 2.7e-2*(1+0.40*randn);       % diffusion constant for R
        param.D_RL  = 2.7e-2*(1+0.40*randn);      % diffusion constant for RL
        
        param.D_A   = 0.2*(1+0.40*randn);       % diffusion constant for A
        param.D_BG  = 0.2*(1+0.40*randn);      % diffusion constant for BG
        param.D_ABG = 0.01*(1+0.40*randn);     % diffusion constant for ABG
        

        
        param.D_I   = 0.2*(1+0.40*randn);         % diffusion constant for I
        param.D_Ia  = 0.2*(1+0.40*randn);        % diffusion constant for Ia
        
        
        param.D_Z1  = 0.1*(1+0.40*randn);        % diffusion constant for Z1
        param.D_Z2  = 0.1*(1+0.40*randn);        % diffusion constant for Z2
        param.D_X   = 0.1*(1+0.40*randn);        % diffusion constant for X
        
        D_vector = param.T_scaling*[ 1*[param.D_cAMP,...
                     param.D_R,  param.D_RL],...
                     param.D_ABG, param.D_BG, param.D_I, param.D_Ia,...
                   [ param.D_Z1, param.D_Z2,  param.D_X]];
    
        Diffusion_constants = num2cell(D_vector);
        umod = pde2urdme3D(model,Diffusion_constants);
    

        umod.pde.E = param.E;

             
             
% restricting diffusion in certain domains

        umod.sd = sd;
        membrane = unique([find(umod.sd == 2);find(umod.sd == 3)]);
        cortex = setdiff(1:1:length(umod.vol),membrane)';
        
        umod.private.Mspecies = length(Diffusion_constants);
        
        diffusion_restriction_list.domain = cell(1,1);
        diffusion_restriction_list.species = cell(1,1);
    
        diffusion_restriction_list.domain{1} = cortex;
        diffusion_restriction_list.species{1} = 1:1:umod.private.Mspecies;
    
        umod = modify_diffusion(umod,diffusion_restriction_list);             

%% 
        if param.Mspecies~= length(D_vector)
            error('Mismatch between No. of Species and Diffusion Terms');
        end
    
        if exist('tspan','var')
            umod.tspan = tspan;
        end
     
%%  Initial Condition

    
        param.valid_index_IC = cell(1,param.Mspecies);
    
        for k = 1:length(param.valid_index_IC)
            param.valid_index_IC{k} = combined_outer_surf_indices;
        end
    

        n_cAMP0_tot   = 15000;
         alpha = 3;
        m = 0;
        s = 7;
        row = 1;
        col = 1;
%         n_cAR1_free_tot = rng_fretechet(alpha, m, s,row, col);   
        n_cAR1_free_tot = round(70000+1*5000*randn);
        param.n_cAR1_free_tot = n_cAR1_free_tot;
        n_H0_tot = round(n_cAR1_free_tot*0.385);
        n_L0_tot = round(n_cAR1_free_tot*0.575);
        n_S0_tot = round(n_cAR1_free_tot*0.04);
    
        n_cAR1_occupied_tot = 0*100;
        n_HC0_tot = round(n_cAR1_occupied_tot*0.07);
        n_LC0_tot = round(n_cAR1_occupied_tot*0.9);
        n_SC0_tot = round(n_cAR1_occupied_tot*0.03);
    
       
        param.n_cAR1_tot = n_cAR1_free_tot + n_cAR1_occupied_tot;
        N_cAR1_Tot(K) = param.n_cAR1_tot;
        n_P0_tot  = 10000;
        n_PH0_tot  = 10;
        n_PHC0_tot = 10;
        n_PL0_tot  = 10;
        n_PLC0_tot = 10;
        
        n_R0_tot  = n_cAR1_free_tot;
        n_RL0_tot   = 0;
        
        n_BG0_tot  = 500;
        n_A0_tot   = 500;
        
        n_Ia0_tot  = 500;
        
        param.n_GPT = 3;
        n_ABG0_tot = param.n_GPT*param.n_cAR1_tot - n_BG0_tot; 
        n_I0_tot = param.n_GPT*param.n_cAR1_tot - n_Ia0_tot; 
        
        n_Z10_tot  = 50000;
        n_Z20_tot  = 50000;
        n_X0_tot   = 200*2921;
        
        param.logic_vector_random = zeros(1,param.Mspecies);
        param.logic_vector_uniform = zeros(1,param.Mspecies);
        param.random_IC_vec = 1:1:param.Mspecies;
        param.logic_vector_random(param.random_IC_vec) = 1;
        param.uniform_IC_vec = setdiff(1:1:param.Mspecies,param.random_IC_vec);
        param.logic_vector_uniform(param.uniform_IC_vec) = 1;
        

        
        
        init_total_molecule_vector = [  n_cAMP0_tot,...
                                        n_R0_tot,n_RL0_tot,...
                                        n_ABG0_tot,n_BG0_tot,n_I0_tot,n_Ia0_tot,...
                                        n_Z10_tot,n_Z20_tot,n_X0_tot];
                                
  
        init_total_molecule_vector_random  = init_total_molecule_vector.*param.logic_vector_random;
        init_total_molecule_vector_uniform = init_total_molecule_vector.*param.logic_vector_uniform;
    
        init_dist_random  = random_distribution(init_total_molecule_vector_random, param);
        init_dist_uniform = uniform_distribution(init_total_molecule_vector_uniform, param);
    
    
    
        cAMP0   = cell2mat(init_dist_random(1))  + cell2mat(init_dist_uniform(1));
        R0      = cell2mat(init_dist_random(2))  + cell2mat(init_dist_uniform(2));
        RL0      = cell2mat(init_dist_random(3))  + cell2mat(init_dist_uniform(3));
        
       
        ABG0    = cell2mat(init_dist_random(4)) + cell2mat(init_dist_uniform(4));
        BG0     = cell2mat(init_dist_random(5)) + cell2mat(init_dist_uniform(5));
        I0      = cell2mat(init_dist_random(6)) + cell2mat(init_dist_uniform(6));
        Ia0     = cell2mat(init_dist_random(7)) + cell2mat(init_dist_uniform(7));
        
        Z10     = cell2mat(init_dist_random(8)) + cell2mat(init_dist_uniform(8));
        Z20      = cell2mat(init_dist_random(9)) + cell2mat(init_dist_uniform(9));
        X0      = cell2mat(init_dist_random(10)) + cell2mat(init_dist_uniform(10));

        field_names = {'cAMP','R','RL','ABG','BG','I','Ia','Z1','Z2','X'};    
    
    
%% cAMP stimulus


    param.surface = 3*pi*5^2;
    tmp_vec = find(combined_outer_surf_indices);
    
    cAMP_conc1_in_um = 0.5;
    cAMP_molecules1_tot = cAMP_conc1_in_um*param.Na*1e-21*param.surface;

    cAMP_molecule1_per_node = 200;
    cAMP_signal1 = zeros(1,length(param.P));
    cAMP_signal1(combined_outer_surf_indices) = cAMP_molecule1_per_node;
    
    cAMP_conc2_in_um = 0.20;
    cAMP_molecules2_tot = cAMP_conc2_in_um*param.Na*1e-21*param.surface;

%     cAMP_molecule2_per_node = 1;
%     cAMP_signal2 = zeros(1,length(param.P));
%     cAMP_signal2(combined_outer_surf_indices(tmp_vec(ceil(nnz(tmp_vec)*rand(1,15000))))) = 1;
    
    cAMP_conc3_in_um = 0.05;
    cAMP_molecules3_tot = cAMP_conc3_in_um*param.Na*1e-21*param.surface;

    cAMP_molecule3_per_node = round(cAMP_molecules3_tot/nnz(combined_outer_surf_indices));
    cAMP_signal3 = zeros(1,length(param.P));
    
    cAMP_signal3(combined_outer_surf_indices(tmp_vec(ceil(nnz(tmp_vec)*rand(1,3000))))) = 1;
    
    cAMP_molecule2_per_node = 1;
    cAMP_signal2 = zeros(1,length(param.P));
    cAMP_signal2(combined_outer_surf_indices) = cAMP_molecule2_per_node;
    
    
%-------------------------------------------------------------------------------------------------    
    
    cAMP_molecule1_per_node_max = 200;
    theta1 = 0;
    theta2 = pi;
    
    R = 5;
    cAMP_signal_grad1 = cAMP_needle(cAMP_molecule1_per_node_max,combined_outer_surf_indices,param, theta1, R)+0;
%     cAMP_signal_grad2 = cAMP_needle(cAMP_molecule1_per_node_max,combined_outer_surf_indices,param, theta2, R)+0;
    
%     cAMP_profile(cAMP_signal_grad1,model,param)

   

%%     
    
   cAMP_molecule2_per_node = cAMP_level(K);
    cAMP_signal2 = zeros(1,length(param.P));
    cAMP_signal2(combined_outer_surf_indices) = cAMP_molecule2_per_node;
    
    cAMP_signal{1} = 0*cAMP_signal3;
    cAMP_signal{2} = cAMP_signal2;


    
%%        
    umod.private.param = param;

    Umod = cell(1,length(T_vec));
    processed_data = cell(1,length(T_vec));
    
        for k = 1:length(param.tspan)
            [K,k]
    
            Umod{k} = umod;
            Umod{k}.private.run_no = k;
        
            if k == 1
                
                cAMP_init = cAMP0;

                  
                Umod{k}.private.init_cond = [   cAMP_init;...
                                                R0;RL0;...
                                                ABG0;BG0;I0;Ia0;
                                                Z10;Z20;X0];
    
                Umod{k}.private.init_cond(1,:) = cell2mat(cAMP_signal(k));
                sd_tmp = ones(1,size(param.P,2));
                Umod{k}.sd = sd_tmp;
                        
            else
            
                Umod{k}.private.init_cond      = create_init_cond(processed_data{k-1},field_names,Umod{k});
                Umod{k}.private.init_cond(1,:) = cell2mat(cAMP_signal(k));
                
                sd_tmp = ones(1,size(param.P,2));
                Umod{k}.sd = sd_tmp;
            
            end
        
            if isfield(param, 'tspan') && any(param.tspan{k})
                Umod{k}.tspan = param.tspan{k};
            end  
    
            Umod{k}         = reaction_model(Umod{k},param);
%             mean_vol = mean(Umod{k}.vol);
            vol_c = 1;%0.1330*5/mean_vol;
            Umod{k}.vol =  Umod{k}.vol*vol_c;

        
            Umod{k} = urdme(Umod{k},'propensities','reaction_model','report',0,'seed',rng('default')); 

%  Data Processing

            plot_data = 1;
            processed_data{k} = data_processing(Umod{k},plot_data,param.T_sampling,field_names);
        
        end 
        
%% Combining the data
close all
clc

        plot_data = 1;
        [comb_data{K},cov{K},FF{K}] = combining_data(processed_data,umod,field_names,param,plot_data);  
        PARAM{K} = param;
%%  
% clc
% close all
% 
%      video_snapshot(comb_data{1},param,umod,model)   
%%
% clc
% [half_time_dissociation(K), R_adj1(K)]  = data_validation(processed_data{2},param,1);
% [half_time_reassociation(K), R_adj2(K)] = data_validation(processed_data{3},param,0);


%% Making Video

% close all
% clc
% 
% data = comb_data.HC_molecule+comb_data.LC_molecule+comb_data.SC_molecule;
% video(data,param,model)
    end
    toc

 %% 
    close all
    
    figure;
    
    hold on
    for i = 1:length(comb_data)
        
        plot(param.Time, mean(comb_data{i}.X_molecule))
        
    end

%%
% save('sum_data_unoccu','sum_data_occu',...
%      'param','umod','-v7.3');

%%  Auxilliary Fuctions 


function param = param_setup

    param.Na = 6.022e23; 
    
% Parameters for RL dynamics
   
    param.factor1 = 1; 
    param.kH = 7.5*(1/param.factor1);   param.kmH = 0.45*(1/param.factor1);
    param.kL = 2.2*(1/param.factor1);   param.kmL = 1.0*(1/param.factor1);
    param.kS = 4.0*(1/param.factor1);   param.kmS = 0.05*(1/param.factor1);
 
    param.kHL = 0.08*(1/param.factor1); param.K = (.385/.575)*(1/param.factor1); param.kmHL = param.K*param.kHL;
    param.KdH = param.kmH/param.kH;
    param.KdL = param.kmL/param.kL;
    param.alpha = param.KdH/param.KdL;
    param.kHLC = 0.08*(1/param.factor1); param.kmHLC = param.alpha*param.K*param.kHLC; 
 
 
% Parameters for G dynamics 

%     param.factor2 = 1/2.2; 
    param.factor2 = 1/1; 
    param.N_n = 250;
    param.kA0 = 4.0380e-06*(1/param.factor2); 
    param.kA  = 5.6633*(1/param.N_n)*(1/param.factor2); % increase can reduce the reassociation time
    param.kmA = 5.5815*(1/param.N_n)*(1/param.factor2);
    param.kI  = 0.06*(1/param.factor2);
    param.kmI = 0.2*(1/param.factor2);
        
end

function umod = reaction_model(umod,param)

k  = 1e-21*param.Na;
Vc = 1;%40
T = 1*param.T_scaling;
Ts = 1.5*0.0360*param.T_scaling;
%--------------------------------------------------------------------------
% GPCR EQUATIONS
%--------------------------------------------------------------------------

gpcr1   = 'R + cAMP  > T*kR*R*cAMP/(Vc*vol)     > RL';
gpcr2   = 'RL        > T*kmR*RL                 > R + cAMP';

gpcr3  = 'cAMP > k_cAMP*cAMP > @';

    kR =  150*0.0059/k;
    kmR = 0.6*0.18*5.7068;
%--------------------------------------------------------------------------
    S = 0;
    kH = param.kH/k*1*(1+S*0.40*randn);
    kmH = param.kmH*(1+S*0.40*randn);
    kL = param.kL/k*1*(1+S*0.40*randn);
    kmL = param.kmL*(1+S*0.40*randn);
    kS = param.kS/k*1*(1+S*0.40*randn);
    kmS = param.kmS*(1+S*0.40*randn);

    kHL = param.kHL*(1+S*0.40*randn);
    kmHL = param.kmHL*(1+S*0.40*randn);
    kHLC = param.kHLC*(1+S*0.40*randn);
    kmHLC = param.kmHLC*(1+S*0.40*randn);


    K1 = kH;
    K_1 = 6.5*kmH;
%------------------------------------------------------------------------

    
%--------------------------------------------------------------------------
% LEGI EQUATIONS
%--------------------------------------------------------------------------    
    
legi1 = 'ABG  > 1*Ts*kA0*ABG                         > BG';
legi2 = 'ABG  > 6.6100*Ts*kA/(Vc*vol)*(RL)*ABG      > BG';
legi3 = 'BG   > 19.3970*Ts*kmA/(Vc*vol)*BG*BG              > ABG';  

legi4 = 'I    > 0.25*1*Ts*kA0*I                         > Ia';
legi5 = 'I    > 0.25*6.6100*Ts*kA/(Vc*vol)*(RL)*I      > Ia';
legi6 = 'Ia   > 0.25*19.3970*Ts*kmA/(Vc*vol)*Ia*Ia              > I';    

S1 = 0;
kA0  = param.kA0*(1+S1*0.10*randn);
kA   = param.kA/k*(1+S1*0.10*randn);
kmA  = param.kmA/k*(1+S1*0.05*randn);
kI0  = param.kA0*(1+S1*0.40*randn);
kI   = param.kI/k*(1+S1*0.40*randn);
kmI  = param.kmI*(1+S1*0.40*randn);

%------------------------------------------------------------------------

    if umod.private.run_no == 4
        k_cAMP = 100;
    else
        k_cAMP = 0;
    end

%--------------------------------------------------------------------------    
%--------------------------------------------------------------------------
% AIF EQUATIONS
%--------------------------------------------------------------------------


aif1 = '@       > T1*mu*vol              > Z1';
aif2 = '@       > T1*20*BG                  > Z1';
aif3 = 'Z1+Z2   > T1*eta*Z1*Z2/vol       > @';
aif4 = 'Z1      > T1*0.1*Z1              > @';

aif5 = '@       > T1*theta*X             > Z2';
aif6 = '@       > T1*20*Ia                  > Z2';
aif7 = 'Z2      > T1*0.1*Z2              > @';

aif8 = '@       > T1*K*Z1                > X';
aif9 = 'X       > T1*Gamma*X             > @';

    mu = 1.25*200*100;
    eta = 2;
    theta = 1;
    K = 1;
    Gamma = 0.1;     
    T1 = 10*4;

    
    
    [~,umod.N,umod.G] = ...
        rparse(...
        {gpcr1 gpcr2 gpcr3 ...
         legi1 legi2 legi3 ...
         legi4 legi5 legi6 ...
         aif1 aif2 aif3 aif4 aif5 aif6 aif7 aif8 aif9},...
        {'cAMP' 'R'  'RL'  ...
         'ABG','BG','I','Ia'...
         'Z1','Z2' 'X'}, ...
        {'kH' kH 'kmH' kmH 'kL' kL 'kmL' kmL 'kS' kS 'kmS' kmS ...
         'kHL' kHL 'kmHL' kmHL 'kHLC' kHLC 'kmHLC' kmHLC ...
         'Vc' Vc 'T' T 'k_cAMP' k_cAMP ...
         'K1' K1 'K_1' K_1 ...
         'kA0' kA0 'kA' kA 'kmA' kmA 'kI0' kI0 'kI' kI 'kmI' kmI ...
         'Ts' Ts ...
         'kR' kR 'kmR' kmR  ...
         'mu' mu 'eta' eta 'theta' theta 'K' K 'Gamma' Gamma 'T1' T1}, ...
         'reaction_model.c');
    
    
    if isfield(umod.private, 'init_cond')    
        umod.u0 = umod.private.init_cond;
    else
        umod.u0 = zeros(size(umod.N,1),numel(umod.vol));
    end   


    % simulation time interval
    if ~isfield(umod,'tspan')
        umod.tspan = 0:0.1:1;
    end

end

function mod = modify_diffusion(mod,diffusion_restriction_list)

    for k = 1:length(diffusion_restriction_list.domain)
    
        domain  = diffusion_restriction_list.domain{k};
        species = diffusion_restriction_list.species{k};
        
        clear index_remove D
        index_remove = [];
        for s = species
            index_remove = [index_remove; mod.private.Mspecies*(domain-1)+s];
        end
        
        D = mod.D';
        
        % Decompose the sparse matrix. 
        [i,j,s] = find(D);

% And set all elements in the diffusion matrix corresponding to the restricted domain to zero.

        Ndofs = mod.private.Mspecies*length(mod.sd);
        index_remove = [find(ismember(i,index_remove)); find(ismember(j,index_remove))];
        i(index_remove) = [];
        j(index_remove) = [];
        s(index_remove) = [];

% Reassemble the sparse matrix and adjust the diagonal entries. 
    
        index_keep = find(s > 0);
        D = sparse(i(index_keep),j(index_keep),s(index_keep),Ndofs,Ndofs);
        d = full(sum(D,2));
        D = D+sparse(1:Ndofs,1:Ndofs,-d);
       
        mod.D = D';
        
    end
    

end   

function init_dist = random_distribution(init_total_molecule_vector,param)

    init_dist = cell(1,length(param.logic_vector_random));
    for k = 1:length(param.logic_vector_random)
        clear index_tmp
        init_dist{k} = zeros(1,size(param.P,2));
        if param.logic_vector_random(k) == 1
            V = cell2mat(param.valid_index_IC(k));
            ind_tmp         = floor(nnz(V)*rand(1,init_total_molecule_vector(k)))+1;
            init_dist{k}(V)    = full(sparse(1,ind_tmp,1,1,nnz(V))); 
        end
    end
    
end

function init_dist = uniform_distribution(init_total_molecule_vector,param)

    init_dist = cell(1,length(param.logic_vector_uniform));
    for k = 1:length(param.logic_vector_uniform)
        clear index_tmp
        init_dist{k} = zeros(1,size(param.P,2));
        if param.logic_vector_uniform(k) == 1
            V = cell2mat(param.valid_index_IC(k));
            ind_tmp         = floor(nnz(V)*rand(1,init_total_molecule_vector(k)))+1;
            init_dist{k}(V)    = full(sparse(1,ind_tmp,1,1,nnz(V))); 
        end
    end
    
end

function processed_data = data_processing(umod,plot_data,T_sampling,field_names)


        n_var = umod.private.param.Mspecies;
        
        
        
        processed_data.Mspecies       = n_var;
        
        
        
        
        if umod.private.run_no == 1
            
            tspan = umod.tspan;
            processed_data.tspan = tspan;
            
            for k = 1:length(field_names)
                
                field_name_tmp1 = strcat(field_names{k},'_molecule');
                processed_data.(field_name_tmp1)   = umod.U(k:n_var:end,1:T_sampling:end);
                field_name_tmp2 = strcat('sum_',field_names{k},'_molecule');
                processed_data.(field_name_tmp2) = sum(processed_data.(field_name_tmp1));
                field_name_tmp3 = strcat(field_names{k},'_molecule_tf');
                processed_data.(field_name_tmp3) = umod.U(k:n_var:end,end);
                
            end
        else
                 tspan = umod.tspan(2:end);
                 processed_data.tspan = tspan;
            for k = 1:length(field_names)
                
                field_name_tmp1 = strcat(field_names{k},'_molecule');
                processed_data.(field_name_tmp1)   = umod.U(k:n_var:end,2:T_sampling:end);
                field_name_tmp2 = strcat('sum_',field_names{k},'_molecule');
                processed_data.(field_name_tmp2) = sum(processed_data.(field_name_tmp1));
                field_name_tmp3 = strcat(field_names{k},'_molecule_tf');
                processed_data.(field_name_tmp3) = umod.U(k:n_var:end,end);
                
            end      
        end
     
        
%         n_color = length(field_names);
%         
%         if plot_data == 1
%         
%                 figure('color','white')
%                 hold on
%         
%                 subplot(2,1,1)
%                 title(['Run No ', num2str(umod.private.run_no)])
%                 set(gca,'linewidth',1,'FontSize',12)
%                 hold on
%                 line_color = [0 1 1; 1 0 0; 0 1 0; 0 0 1;1 0 0; 0 1 0; 0 0 1];
%                 line_style = {'-','--','--','--','-','-','-'};
%                 v = 1:1:7;
%                 for k = 1:v
%                     field_name_tmp2 = strcat('sum_',field_names{v(k)},'_molecule');
% 
%                     h(k) = plot(tspan,processed_data.(field_name_tmp2),'LineStyle',line_style{k},'Linewidth',2,'color',line_color(k,:));
%                 end
%               
%          
%                 legend(h,field_names(v),...
%                        'color','none','edgecolor','none')
%                 xlim([0 max(tspan)]) 
%                 
%                 
%                 
%                
%     
% 
%         end
% 


        
        
        

end

function init_cond = create_init_cond(processed_data,field_names,umod)

   
    init_cond = [];
    for k = 1:length(field_names)
        field_name_tmp3 = strcat(field_names{k},'_molecule_tf');
        init_cond = [init_cond; (processed_data.(field_name_tmp3))'];

    end


end

function [comb_data,cov,FF] = combining_data(processed_data,umod,field_names,param,plot_data)


    comb_data.Mspecies = processed_data{1}.Mspecies;
   
    t_max = 0;
    for k = 1:length(processed_data)
        t_max = t_max + processed_data{k}.tspan(end);
    end
    comb_data.tspan = 0:umod.private.param.dt:t_max;
    
    
    for  K =  1:length(field_names)
    
        field_name_tmp1 = strcat(field_names{K},'_molecule');
        comb_data.(field_name_tmp1) = [];
        for k = 1:length(processed_data)
            comb_data.(field_name_tmp1) = [comb_data.(field_name_tmp1), processed_data{k}.(field_name_tmp1)];
        end
    
    end
    
    for  K =  1:length(field_names)
        
        field_name_tmp1 = strcat(field_names{K},'_molecule');
        field_name_tmp2 = strcat('sum_',field_names{K},'_molecule');
        field_name_tmp3 = strcat(field_names{K},'_molecule_tf');
        
        comb_data.(field_name_tmp2) = sum(comb_data.(field_name_tmp1));
        comb_data.(field_name_tmp3) = (comb_data.(field_name_tmp1 )(:,end))';
  
       
    end
    
     
                figure
                subplot(2,1,2)
                hold on
                h1 = plot(comb_data.tspan,comb_data.sum_BG_molecule);  
                h2 = plot(comb_data.tspan,comb_data.sum_Ia_molecule); 
                h3 = plot(comb_data.tspan,comb_data.sum_BG_molecule-comb_data.sum_Ia_molecule);  
                legend([h1,h2,h3],{'BG','Ia','RRa'})
                
                
                comb_data.RRa_molecule = 20*(comb_data.BG_molecule- comb_data.Ia_molecule)+200;
                comb_data.sum_RRa_molecule = sum(comb_data.RRa_molecule);
                
                RRa_nodes = comb_data.RRa_molecule(param.combined_outer_surf_indices,:);
                mean_RRa_nodes = mean(RRa_nodes);
                std_RRa_nodes = std(RRa_nodes);
                
                
                
                sp_index = round(2921*rand);
                ABG_nodes = comb_data.ABG_molecule(param.combined_outer_surf_indices,:);
                mean_ABG_nodes = mean(ABG_nodes);
                std_ABG_nodes = std(ABG_nodes);               
                BG_nodes = comb_data.BG_molecule(param.combined_outer_surf_indices,:);
                mean_BG_nodes = mean(BG_nodes);
                std_BG_nodes = std(BG_nodes);
                Ia_nodes = comb_data.Ia_molecule(param.combined_outer_surf_indices,:);
                mean_Ia_nodes = mean(Ia_nodes);
                std_Ia_nodes = std(Ia_nodes);
                RRa_nodes = comb_data.BG_molecule(param.combined_outer_surf_indices,:)-comb_data.Ia_molecule(param.combined_outer_surf_indices,:);
                mean_RRa_nodes = mean(RRa_nodes);
                std_RRa_nodes = std(RRa_nodes);

cov = 0;
FF = 0;

                

%%
                figure;
                subplot(2,1,1)
                hold on
                X = [param.Time-180, fliplr(param.Time-180)]/60;
                y1 = smooth(mean_BG_nodes+std_BG_nodes);
                y2 = smooth(mean_BG_nodes-std_BG_nodes);
                Y = [y1(:)', fliplr(y2(:)')];
                fill(X,Y,[0.4 0.8 0.4],'Edgecolor','none')
                plot((param.Time-180)/60,mean_BG_nodes,'g','linewidth',2)
                y1 = smooth(mean_Ia_nodes+std_Ia_nodes);
                y2 = smooth(mean_Ia_nodes-std_Ia_nodes);
                Y = [y1(:)', fliplr(y2(:)')];
                fill(X,Y,[0.8 0.4 0.4],'Edgecolor','none','FaceAlpha',0.5)
                plot((param.Time-180)/60,mean_Ia_nodes,'r','linewidth',2)
                ylim([0 30])
%                 xlim([-2 24])

                


                subplot(2,1,2)
                hold on
                X = [param.Time-180, fliplr(param.Time-180)]/60;
                y1 = smooth(mean_RRa_nodes+std_RRa_nodes);
                y2 = smooth(mean_RRa_nodes-std_RRa_nodes);
                Y = [y1(:)', fliplr(y2(:)')];
                fill(X,Y,[0.4 0.4 0.8],'Edgecolor','none')
                plot((param.Time-180)/60,mean_RRa_nodes,'b','linewidth',2)
%                 xlim([-2 24])
                ylim([0 600])
               
                

% 
%                 figure('color','white')                
%                 subplot(2,1,1)
%                 hold on
%                 set(gca,'linewidth',1,'fontsize',20)
%                 T_interval = 10;
%                 plot((param.Time(1:T_interval:end)-180)/60,smooth(BG_nodes(sp_index,1:T_interval:end)),'g','linewidth',1)
%                 plot((param.Time(1:T_interval:end)-180)/60,smooth(Ia_nodes(sp_index,1:T_interval:end)),'r','linewidth',1)
% %                 xlim([-2 24])
%                 ylim([0 30])
%                 
%                 subplot(2,1,2)
%                 hold on
%                 set(gca,'linewidth',1,'fontsize',20)
%                 plot((param.Time(1:T_interval:end)-180)/60,smooth(RRa_nodes(sp_index,1:T_interval:end)),'b','linewidth',1)
% %                 xlim([-2 24])
%                 ylim([0 500])
% %                 
%                 figure('color','white')                
%                 subplot(2,1,1)
%                 hold on
%                 set(gca,'linewidth',1,'fontsize',20)
%                 T_interval = 10;
%                 plot((param.Time(1:T_interval:end)-180)/60,smooth(BG_nodes(sp_index,1:T_interval:end)),'g','linewidth',1)
%                 plot((param.Time(1:T_interval:end)-180)/60,smooth(Ia_nodes(sp_index,1:T_interval:end)),'r','linewidth',1)
% %                 xlim([-2 24])
%                 ylim([0 30])
%                 
%                 subplot(2,1,2)
%                 hold on
%                 set(gca,'linewidth',1,'fontsize',20)
%                 plot((param.Time(1:T_interval:end)-180)/60,smooth(RRa_nodes2(sp_index,1:T_interval:end)),'b','linewidth',1)
% %                 xlim([-2 24])
%                 ylim([0 500])
%                  
% %                 
% %                 figure;
% %                 subplot(2,1,1)
% %                 hold on
% %                 X = [param.Time-180, fliplr(param.Time-180)]/60;
% %                 y1 = smooth(mean_BG_nodes+std_BG_nodes);
% %                 y2 = smooth(mean_BG_nodes-std_BG_nodes);
% %                 Y = [y1(:)', fliplr(y2(:)')];
% %                 fill(X,Y,[0.4 0.8 0.4],'Edgecolor','none')
% %                 plot((param.Time-180)/60,mean_BG_nodes,'g','linewidth',2)
% % %                 X = [param.Time, fliplr(param.Time)];
% %                 y1 = smooth(mean_Ia_nodes+std_Ia_nodes);
% %                 y2 = smooth(mean_Ia_nodes-std_Ia_nodes);
% %                 Y = [y1(:)', fliplr(y2(:)')];
% %                 fill(X,Y,[0.8 0.4 0.4],'Edgecolor','none','FaceAlpha',0.5)
% %                 plot((param.Time-180)/60,mean_Ia_nodes,'r','linewidth',2)
% %                 ylim([0 30])
% % %                 xlim([-2 10])
% % %                 xlim([-1 4])
% %                 
% % 
% % 
% %                 subplot(2,1,2)
% %                 hold on
% %                 X = [param.Time-180, fliplr(param.Time-180)]/60;
% %                 y1 = smooth(mean_ABG_nodes+std_ABG_nodes);
% %                 y2 = smooth(mean_ABG_nodes-std_ABG_nodes);
% %                 Y = [y1(:)', fliplr(y2(:)')];
% %                 fill(X,Y,[0.4 0.4 0.8],'Edgecolor','none')
% %                 plot((param.Time-180)/60,mean_ABG_nodes,'b','linewidth',2)
% % %                 xlim([-2 24])
% %                 ylim([0 100])
% % %                 ylim([0 30])
% % %                 xlim([-1 4])
% % %                 print -painters -dsvg F3.svg                
% %                 
% 
% 
% 
% %         QueryPoint = section_query_point;
% % 
% %     for i = 1:2
% % 
% %         x = QueryPoint{i}.x;
% %         y = QueryPoint{i}.y;
% %         z = QueryPoint{i}.z;
% %         [query_point,dist] = dsearchn(param.P',[x(:),y(:),z(:)]);
% %        
% %         index_to_neglect = dist >= 0.2;
% %         
% %         cAMP_nodes_profile{i} = nanmean(comb_data.cAMP_molecule(query_point,end-50:end),2);
% %         cAMP_nodes_profile{i}(index_to_neglect) = 0;
% %         
% %         
% %         GPCR_on =   comb_data.HC_molecule + comb_data.LC_molecule + comb_data.SC_molecule...
% %                   + comb_data.PHC_molecule + comb_data.PLC_molecule;
% %               
% %         GPCR_off =   comb_data.H_molecule + comb_data.L_molecule + comb_data.S_molecule...
% %                   + comb_data.PH_molecule + comb_data.PL_molecule;   
% %               
% %         GPCR_total = GPCR_on + GPCR_off;
% %         RO = 100*GPCR_on./GPCR_total;
% %               
% %         RO_nodes_profile{i} = nanmean(RO(query_point,end-50:end),2);
% %         RO_nodes_profile{i}(index_to_neglect) = 0;
% %               
% %         
% %         RRa_nodes_profile{i} = nanmean(comb_data.RRa_molecule(query_point,end-50:end),2);
% %         RRa_nodes_profile{i}(index_to_neglect) = 0;
% %         
% %         BG_nodes_profile{i} = nanmean(comb_data.BG_molecule(query_point,end-50:end),2);
% %         BG_nodes_profile{i}(index_to_neglect) = 0;
% %         
% %         Ia_nodes_profile{i} = nanmean(comb_data.Ia_molecule(query_point,end-50:end),2);
% %         Ia_nodes_profile{i}(index_to_neglect) = 0;
% %             
% %         
% %     end
% % 
% %     
% %     
% %     
% %         figure;
% %         hold on
% %         title('cAMP','fontweight','n','fontsize',20)
% %         for i = 1:length(cAMP_nodes_profile)
% %             plot(x,cell2mat(cAMP_nodes_profile(i)),'.--')
% %             plot(x,smooth(cell2mat(cAMP_nodes_profile(i))),'c-','linewidth',2)            
% %         end    
% %     
% %         figure;
% %         hold on
% %         title('%RO','fontweight','n','fontsize',20)
% %         for i = 1:length(RO_nodes_profile)
% %             plot(x,cell2mat(RO_nodes_profile(i)),'.--')
% %             plot(x,smooth(cell2mat(RO_nodes_profile(i))),'m-','linewidth',2)            
% %         end
% %         
% %         
% %         figure;
% %         hold on
% %         title('RR^*','fontweight','n','fontsize',20)
% %         for i = 1:length(RRa_nodes_profile)
% %             plot(x,cell2mat(RRa_nodes_profile(i)),'.--')
% %             plot(x,smooth(cell2mat(RRa_nodes_profile(i))),'b-','linewidth',2)            
% %         end
% %         
% %         figure;
% %         hold on
% %         title('G_{\beta\gamma}','fontweight','n','fontsize',20)
% %         for i = 1:length(BG_nodes_profile)
% %             plot(x,cell2mat(BG_nodes_profile(i)),'.--')
% %             plot(x,smooth(cell2mat(BG_nodes_profile(i))),'g-','linewidth',2)
% %         end
% %         ylim([0 40])
% %         
% %         figure;
% %         hold on
% %         title('I^*','fontweight','n','fontsize',20)
% %         for i = 1:length(Ia_nodes_profile)
% %             plot(x,cell2mat(Ia_nodes_profile(i)),'.--')
% %             plot(x,smooth(cell2mat(Ia_nodes_profile(i))),'r-','linewidth',2)
% %         end
% %         ylim([0 40])
            


        Z1_nodes = comb_data.Z1_molecule(param.combined_outer_surf_indices,:);
        mean_Z1_nodes = mean(Z1_nodes);
        std_Z1_nodes = std(Z1_nodes);
        max_Z1_nodes = max(Z1_nodes);
        min_Z1_nodes = min(max_Z1_nodes)*ones(1,length(max_Z1_nodes));
                    
        
        Z2_nodes = comb_data.Z2_molecule(param.combined_outer_surf_indices,:);
        mean_Z2_nodes = mean(Z2_nodes);
        std_Z2_nodes = std(Z2_nodes);
        max_Z2_nodes = max(Z2_nodes);
        min_Z2_nodes = min(max_Z2_nodes)*ones(1,length(max_Z2_nodes));
        
        X_nodes = comb_data.X_molecule(param.combined_outer_surf_indices,:);
        mean_X_nodes = mean(X_nodes);
        std_X_nodes = std(X_nodes);
        max_X_nodes = max(X_nodes);
        min_X_nodes = min(max_X_nodes)*ones(1,length(max_X_nodes));

        figure('color','white')
        hold on
        
        subplot(2,1,1)
        set(gca,'linewidth',1,'fontsize',20)
        hold on

        h1 = plot(comb_data.tspan,mean_Z1_nodes,'b','linewidth',2);
        h2 = plot(comb_data.tspan,mean_Z2_nodes,'c','linewidth',2);
        h3 = plot(comb_data.tspan,mean_X_nodes,'r','linewidth',2);
        legend([h1, h2, h3],{'Z_1','Z_2','X'},'color','none','edgecolor','none','fontsize',16)
        title('Mean Nodal Profile','fontsize',20,'fontweight','n')

            

        sp_index = round(2921*rand);
        
        subplot(2,1,2)
        set(gca,'linewidth',1,'fontsize',20)
        hold on
        

        h1 = plot(comb_data.tspan(1:10:end),(Z1_nodes(sp_index,1:10:end)),'b','linewidth',2);
        h2 = plot(comb_data.tspan(1:10:end),(Z2_nodes(sp_index,1:10:end)),'c','linewidth',2);
        h3 = plot(comb_data.tspan(1:10:end),(X_nodes(sp_index,1:10:end)),'r','linewidth',2);
        legend([h1, h2, h3],{'Z_1','Z_2','X'},'color','none','edgecolor','none','fontsize',16)
        title('Individual Node Profile','fontsize',20,'fontweight','n')
        
        
        
        
        %%
                figure;
                subplot(2,1,1)
                hold on
                X = [param.Time*param.T_scaling-240, fliplr(param.Time*param.T_scaling-240)]/60;
                y1 = smooth(mean_BG_nodes+std_BG_nodes);
                y2 = smooth(mean_BG_nodes-std_BG_nodes);
                Y = [y1(:)', fliplr(y2(:)')];
                fill(X,Y,[0.4 0.8 0.4],'Edgecolor','none')
                plot((param.Time*param.T_scaling-240)/60,mean_BG_nodes,'g','linewidth',2)
                y1 = smooth(mean_Ia_nodes+std_Ia_nodes);
                y2 = smooth(mean_Ia_nodes-std_Ia_nodes);
                Y = [y1(:)', fliplr(y2(:)')];
                fill(X,Y,[0.8 0.4 0.4],'Edgecolor','none','FaceAlpha',0.5)
                plot((param.Time*param.T_scaling-240)/60,mean_Ia_nodes,'r','linewidth',2)
                ylim([0 30])
                xlim([-2 10])

                


                subplot(2,1,2)
                hold on
                X = [param.Time*param.T_scaling-240, fliplr(param.Time*param.T_scaling-240)]/60;
                y1 = smooth(mean_X_nodes+std_X_nodes);
                y2 = smooth(mean_X_nodes-std_X_nodes);
                Y = [y1(:)', fliplr(y2(:)')];
                fill(X,Y,[0.4 0.4 0.8],'Edgecolor','none')
                plot((param.Time*param.T_scaling-240)/60,mean_X_nodes,'b','linewidth',2)
                xlim([-2 10])
                ylim([0 500])
end

function [half_time,Radj] = data_validation(processed_data,param,decay)

    if decay  == 1
        sum_ABG = processed_data.sum_ABG_molecule;
        tspan   = processed_data.tspan;
        tspan = tspan(1:500);
        sum_ABG_normalized = (sum_ABG-min(sum_ABG))/(max(sum_ABG)-min(sum_ABG));
        sum_ABG_normalized = sum_ABG_normalized(1:500);
        ft = fit(tspan(:),sum_ABG_normalized(:),'exp1');
        options = fitoptions(ft);
        options.Lower = [0.8 -Inf];
        options.Upper =  [1.1 0];
        [f1,gof] = fit(tspan(:),sum_ABG_normalized(:),'exp1',options);


%         fprintf('adj. R square = %f\n',gof.adjrsquare);
        
        
        
 
        figure('color','white')
        hold on
        plot(f1,tspan,sum_ABG_normalized)
        xlim([0 50])
    
        half_time = log(2)/abs(f1.b);
        Radj = gof.adjrsquare;
        
    elseif decay == 0
        
        sum_ABG = param.n_GPT*param.n_cAR1_tot-processed_data.sum_ABG_molecule;
        tspan   = processed_data.tspan;

        tspan = tspan(1:3500);
        sum_ABG_normalized = (sum_ABG-min(sum_ABG))/(max(sum_ABG)-min(sum_ABG));
        sum_ABG_normalized = sum_ABG_normalized(1:3500);
        
       
        
%         max(sum_ABG_normalized)
%         min(sum_ABG_normalized)
        ft = fit(tspan(:),sum_ABG_normalized(:),'exp1');
        options = fitoptions(ft);
        options.Lower = [0.8 -Inf];
        options.Upper =  [1.1 0];
        [f1,gof] = fit(tspan(:),sum_ABG_normalized(:),'exp1',options);
%         fprintf('adj. R square = %f\n',gof.adjrsquare);
 
        figure('color','white')
        hold on
        plot(f1,tspan,sum_ABG_normalized)
        xlim([0 350])
        
        half_time = log(2)/abs(f1.b);
        Radj = gof.adjrsquare;
    end
end     

function v = rng_fretechet(alpha, m, s,row, col)

    x = 0:0.02:40;
    Y = (alpha/s).*((x-m)/s).^(-1-alpha).*exp(-((x-m)/s).^(-alpha));
    cdf_Y = nancumsum(Y);
    cdf_Y_norm = cdf_Y/max(cdf_Y);

    for i = 1:row*col
    
        v(i) = 50000+70*find(rand<cdf_Y_norm,1,'first');
    end
    
    v = reshape(v,row,col);
end


function video_snapshot(comb_data,param,umod,model)

     tspan = param.Time;
     
     P = param.P;
     E = param.E;
     
     
%      data = comb_data.BG_molecule;
%      data = comb_data.Ia_molecule;
     data = comb_data.RRa_molecule2;
     R = data;
     n = length(data(:));
    
     nlow  = 1;%round(0.02*n);
     nhigh = round(0.999*n);
     Rsorted = sort(R(:));
     Rlow  = Rsorted(nlow);
     Rhigh = Rsorted(nhigh);
     
     
     
     
            fig =  findobj('type','figure');
            n_fig = length(fig); % number of open figure windows
           
%             for t = 1801:60:length(tspan)
            for t = [5401 5526 6601]

       t
%                 figure(n_fig+1)
%                 clf
%                 set(gcf,'color','white')
                figure
                clf
                set(gcf,'color','white')
    
    
                  ax1 = subplot(9,8,[1:4 9:12 17:20 25:28]) ;
                  n = 20;
                  cm1 = zeros(n,3);
%                   cm1(:,2) = linspace(0,1,n);
%                   cm1(:,1) = linspace(0,1,n);
                  cm1(:,3) = linspace(0,1,n);
                  h1 = pdeplot3D(model,'ColorMapData',R(:,t));
                  ax1.Colormap = cm1;
                  view(ax1, [0 -90])
                  pbaspect([2 2 1])
                  h11 = colorbar;
                  set(h11,'fontsize',14)
%                   caxis([0 30])
                  caxis([0 300])
                  colorbar
%                   ylabel(h11, strcat(legend_string{1},legend_string_2),'fontsize',16)
                  axis square
                  title('Bottom View','fontweight','n','fontsize',20)
                  axis off
                  pause(0.1)
            
         annotation('textbox',...   
                                    [0.4 0.03 0.17 0.03],...
                                    'String',{strcat('time = ', num2str((t-1801)*param.dt/60),' min')},...
                                    'LineStyle','none',...
                                    'FontWeight','bold',...
                                    'FontSize',18,...
                                    'FontName','Helvetica Neue',...
                                    'FitBoxToText','on',...
                                    'EdgeColor','none',...
                                    'BackgroundColor','none');
        end
end

function cAMP_signal = cAMP_needle(cAMP_molecule1_per_node_max,combined_outer_surf_indices,param, theta, R)


    spread_cAMP = 5;
    pos_needle = [R*cos(theta), R*sin(theta),0];
    cAMP_needle_tmp = zeros(1,length(combined_outer_surf_indices));
    
    for i = 1:length(combined_outer_surf_indices)
        
        
        if combined_outer_surf_indices(i) == 1
            
%             x_tmp = param.P(1,i);
%             y_tmp = param.P(2,i);
%             z_tmp = param.P(3,i);
            node_position = param.P(:,i);
            r_tmp = (sqrt(sum((node_position(:)-pos_needle(:)).^2)));
            cAMP_needle_tmp(i) = smooth(cAMP_molecule1_per_node_max*exp(-r_tmp^2/spread_cAMP));
        end
        
    end

    cAMP_signal = cAMP_needle_tmp;
    
    
%     figure;
%     scatter3(param.P(1,:),param.P(2,:),param.P(3,:),50,cAMP_signal,'filled')

end

function cAMP_profile(cAMP_signal,model,param)


figure('color','white')
hold on

pdeplot3D(model,'colorMapData',round(cAMP_signal))

% caxis([0 20])
colorbar


QueryPoint = section_query_point;

for i = 1:length(QueryPoint)

    x = QueryPoint{i}.x;
    y = QueryPoint{i}.y;
    z = QueryPoint{i}.z;
    [query_point,dist] = dsearchn(param.P',[x(:),y(:),z(:)]);
    index_to_neglect = dist >= 0.2;
    cAMP_gradient_value = cAMP_signal(query_point);
    cAMP_gradient_value(index_to_neglect) = 0;


    figure('color','white')
    set(gca,'fontsize',15,'linewidth',1)
    hold on
%     plot(x,cAMP_gradient_value,'b.-','linewidth',2)
    scatter3(x,y,z,20,(cAMP_gradient_value>200),'filled')
    view([45 45])
    axis([-5 5 -5 5 0 5])
    pbaspect([2 2 1])
% ylim([0 Inf])

% ax = gca;
% ax.XAxisLocation = 'origin';
% ax.YAxisLocation = 'origin';
% ylabel('Auto Catalysis Rate Constant','FontSize',20,'rotation',90)
% xlabel('Position,x','FontSize',20)
end


% figure;
% pdemesh(model)
% hold on
% plot3(param.P(1,query_point),param.P(2,query_point),param.P(3,query_point),'ro')
% view([0,-90])
end  
