# Supplementary material for: Three-dimensional stochastic simulation of chemoattractant-mediated excitability in cells
Source: PLoS Comput Biol. 2021 Jul 14;17(7):e1008803. doi: 10.1371/journal.pcbi.1008803 (PMC8330952; doi:10.1371/journal.pcbi.1008803)
Supplement: S2 File — Matlab scripts used for simulating the various models. (ZIP) [file pcbi.1008803.s011.zip › Code/Figures/GPCR+LEGI/Supplementary Figures 4, 5/LEGI_data_model_comp.m]

% This file generates data for Supplementary Figures 4&5 in 
% 
% Three-dimensional stochastic simulation of chemoattractant-mediated 
% excitability in cells
% 
% Debojyoti Biswas, Peter N. Devreotes, Pablo A. Iglesias
%
% PLoS Computational Biology, 2021

%% function LEGI_data_model_comp_2

%     clear
%     close all
%     clc
%     
% %     load('single_cell_LEGI_data_rat_diff_comp.mat')
%     
%     load('AIF_DATA.mat')
%     
% %%
%     TIME = param.Time*param.T_scaling;
%     clear  RO RRa_nodes_data_tmp
%     cAMP_level = [1 2 3 4 5 6 8 9 10 11 13 14 16 18 20 22  26  38 55 80 100];
% 
%     [RO,mean_RRa_nodes_aif_tf,std_RRa_nodes_aif_tf,...
%           mean_peak_aif,std_peak_aif_0,...
%           peak_time_aif,settling_time_aif] = aif(comb_data,param,cAMP_level,TIME);
      
      
  %%    
%   %%    
%                       X = [RO, fliplr(RO)];
%                 y1 = (mean_RRa_nodes_aif_tf+std_RRa_nodes_aif_tf);
%                 y2 = (mean_RRa_nodes_aif_tf-std_RRa_nodes_aif_tf);
%                 Y = [y1(:)', fliplr(y2(:)')];
%                 fill(X,Y,[0.4 0.4 0.8],'Edgecolor','none')
%                 plot(RO,(mean_RRa_nodes_aif_tf),'b','linewidth',2)
%                 
%                 %%
% %                 ylim([0 600])
%                 y1 = (mean_peak_aif+std_peak_aif_0);
%                 y2 = (mean_peak_aif-std_peak_aif_0);
%                 Y = [y1(:)', fliplr(y2(:)')];
%                 fill(X,Y,[0.8 0.4 0.8],'Edgecolor','none')  
% %                 
% %                 plot(RO,mean_peak_aif_0)
% %                 plot(RO,mean_peak_aif)
% %                 print -painters -dsvg LEGI_suppl2_7.svg
% %%                
% figure;
% hold on
% % X = [RO, fliplr(RO)];
% % y1 = smooth(peak_time_aif+std_peak_time_RRa_nodes_aif/sqrt(2920));
% % y2 = smooth(peak_time_aif-std_peak_time_RRa_nodes_aif/sqrt(2920));
% % Y = [y1(:)', fliplr(y2(:)')];
% % fill(X,Y,[0.4 0.4 0.8],'Edgecolor','none')
% plot(RO,smooth(peak_time_aif))
% plot(RO,smooth(settling_time_aif))
% ylim([0 300])
      
  %% 
  
% clear comb_data 
% 
% 
% %%
%           load('single_cell_LEGI_data_rat_diff_comp.mat')
    

    
%%
    TIME = param.Time*param.T_scaling;
    clear  RO RRa_nodes_data_tmp
    cAMP_level = [1 2 3 4 5 6 8 9 10 11 13 14 16 18 20 22  26  38 55 80 100];
    [RO,mean_RRa_nodes_diff_tf,std_RRa_nodes_diff_tf,...
     mean_peak_diff,std_peak_diff_0,...
     peak_time_diff,settling_time_diff] = LEGI_diff(comb_data,param,cAMP_level,TIME);
      
 

 %%
    Val1 = 195;
    Val2 = 6;%7
    [~,mean_RRa_nodes_rat_tf,std_RRa_nodes_rat_tf,...
     mean_peak_rat,std_peak_rat_0,...
     peak_time_rat,settling_time_rat] = LEGI_rat(comb_data,param,cAMP_level,TIME,Val1,Val2);      
      
    
%% 
 

    close all
                figure('color','white')
                set(gca,'linewidth',1,'fontsize',14)
                hold on
                plot(RO,(mean_RRa_nodes_diff_tf),'ko','linewidth',2)
                plot(RO,(mean_peak_diff),'mo','linewidth',2)
                plot(RO,(mean_RRa_nodes_rat_tf),'rs','linewidth',2)
                plot(RO,mean_peak_rat,'bs','linewidth',2)
%                 plot(RO,(mean_RRa_nodes_aif_tf),'g-','linewidth',2)
%                 plot(RO,mean_peak_aif,'k-','linewidth',2)
                xlabel('RO','fontsize',20)
                ylabel('# molec','fontsize',20)
                ylim([0 400])
%                 legend('ss_{diff}','peak_{diff}','ss_{rat}','peak_{rat}','ss_{aif}','peak_{aif}',...
%                     'fontsize',16,'location','east','edgecolor','none')
                %%
                
                figure('color','white')
                set(gca,'linewidth',1,'fontsize',12)
                hold on
                plot(RO,std_RRa_nodes_diff_tf./mean_RRa_nodes_diff_tf,'ko','linewidth',2)
                plot(RO,std_peak_diff_0./mean_peak_diff,'mo','linewidth',2)
                plot(RO,std_RRa_nodes_rat_tf./mean_RRa_nodes_rat_tf,'rs','linewidth',2)
                plot(RO,std_peak_rat_0./mean_peak_rat,'bs','linewidth',2)
%                 plot(RO,std_RRa_nodes_aif_tf./mean_RRa_nodes_aif_tf,'g-','linewidth',2)
%                 plot(RO,std_peak_aif_0./mean_peak_aif,'m-','linewidth',2)
                xlabel('RO','fontsize',16)
                ylabel('COV','fontsize',16)
                ylim([0 0.5])
%                 legend('ss_{diff}','peak_{diff}','ss_{rat}','peak_{rat}','ss_{aif}','peak_{aif}','fontsize',16,'location','east')
%%
                figure('color','white')
                set(gca,'linewidth',1,'fontsize',12)
                hold on
                plot(RO,smooth(peak_time_diff),'c-')
                plot(RO,smooth(settling_time_diff),'m-')
                plot(RO,smooth(peak_time_rat),'c--')
                plot(RO,smooth(settling_time_rat),'m--')
                ylim([0 300])
                xlabel('RO','fontsize',16)
                ylabel('Time (s)','fontsize',16)
                legend('peak_{diff}','adapt_{diff}','peak_{rat}','adapt_{rat}','fontsize',16,'location','east')

%%
    
function [RO,mean_RRa_nodes_diff_tf,std_RRa_nodes_diff_tf,...
          mean_peak_diff,std_peak_diff_0,...
          peak_time_diff,settling_time_diff] = LEGI_diff(comb_data,param,cAMP_level,TIME)
      
      clear mean_RRa_nodes_diff_tf std_RRa_nodes_diff_tf mean_peak_diff std_peak_diff_0
      clear peak_time_diff settling_time_diff
      
    for K = 1:length(cAMP_level)%[1,length(cAMP_level)]
    
        K
     
        data1_oc = comb_data{K}.sum_HC_molecule+comb_data{K}.sum_LC_molecule+comb_data{K}.sum_SC_molecule+comb_data{K}.sum_PHC_molecule+comb_data{K}.sum_PLC_molecule;
        data1_uoc = comb_data{K}.sum_H_molecule+comb_data{K}.sum_L_molecule+comb_data{K}.sum_S_molecule+comb_data{K}.sum_PH_molecule+comb_data{K}.sum_PL_molecule;

        data_RO = data1_oc./(data1_oc + data1_uoc);
    
    
   
        RO(K) = mean(data_RO(end-20:end))*100;

        RRa_molecule_diff = 20*(comb_data{K}.BG_molecule - comb_data{K}.Ia_molecule)+200;
        RRa_nodes_diff = RRa_molecule_diff(param.combined_outer_surf_indices,:);
    
        mean_RRa_nodes_diff = mean(RRa_nodes_diff);
        std_RRa_nodes_diff = std(RRa_nodes_diff);
    


        mean_RRa_nodes_diff_tf(K) = mean(mean_RRa_nodes_diff(end-50:end));
        std_RRa_nodes_diff_tf(K) = mean(std_RRa_nodes_diff(end-50:end));
    
    
        peak_RRa_nodes_diff = max((RRa_nodes_diff),[],2);
        mean_peak_diff_0(K) = mean(peak_RRa_nodes_diff);
        std_peak_diff_0(K) = std(peak_RRa_nodes_diff);
        mean_peak_diff(K) = max(mean_RRa_nodes_diff);
    
        
        peak_time_diff(K) = TIME(find(mean_RRa_nodes_diff == mean_peak_diff(K),1,'first'))-60;
    
        index1 = 500;
        diff_vec = abs(mean_RRa_nodes_diff(index1:end)-1.02*mean_RRa_nodes_diff_tf(K))./mean_RRa_nodes_diff_tf(K);
    
        diff_vec = smooth(diff_vec);

        settling_time_diff(K) = TIME(find(diff_vec < 0.01,1,'first')+index1)-60;
    
 
    for i = 1:2921

        index1 = find(RRa_nodes_diff(i,:) == peak_RRa_nodes_diff(i));
        peak_time_RRa_nodes_diff(i) = TIME(index1(1)) - 60;
        

    end
    
    
    mean_peak_time_RRa_nodes_diff(K) = mean(peak_time_RRa_nodes_diff);
    std_peak_time_RRa_nodes_diff(K)  = std(peak_time_RRa_nodes_diff);


    
end


%%
 

end

function [RO,mean_RRa_nodes_rat_tf,std_RRa_nodes_rat_tf,...
          mean_peak_rat,std_peak_rat_0,...
          peak_time_rat,settling_time_rat] = LEGI_rat(comb_data,param,cAMP_level,TIME,Val1,Val2)
      
      
    for K = 1:length(cAMP_level)%[1,length(cAMP_level)]
    
            K
     
        data1_oc = comb_data{K}.sum_HC_molecule+comb_data{K}.sum_LC_molecule+comb_data{K}.sum_SC_molecule+comb_data{K}.sum_PHC_molecule+comb_data{K}.sum_PLC_molecule;
        data1_uoc = comb_data{K}.sum_H_molecule+comb_data{K}.sum_L_molecule+comb_data{K}.sum_S_molecule+comb_data{K}.sum_PH_molecule+comb_data{K}.sum_PL_molecule;

        data_RO = data1_oc./(data1_oc + data1_uoc);
    
    
   
        RO(K) = mean(data_RO(end-20:end))*100;

        RRa_molecule_rat = Val1*((Val2+comb_data{K}.BG_molecule)./(Val2+comb_data{K}.Ia_molecule));
        RRa_nodes_rat = RRa_molecule_rat(param.combined_outer_surf_indices,:);
    
        mean_RRa_nodes_rat = mean(RRa_nodes_rat);
        std_RRa_nodes_rat = std(RRa_nodes_rat);
    


        mean_RRa_nodes_rat_tf(K) = mean(mean_RRa_nodes_rat(end-50:end));
        std_RRa_nodes_rat_tf(K) = mean(std_RRa_nodes_rat(end-50:end));
    
    
    peak_RRa_nodes_rat = max((RRa_nodes_rat),[],2);
    mean_peak_rat_0(K) = mean(peak_RRa_nodes_rat);
    std_peak_rat_0(K) = std(peak_RRa_nodes_rat);
    mean_peak_rat(K) = max(mean_RRa_nodes_rat);
    
    peak_time_rat(K) = TIME(mean_RRa_nodes_rat == mean_peak_rat(K))-60;
    
    index1 = 500;
    diff_vec = abs(mean_RRa_nodes_rat(index1:end)-1.02*mean_RRa_nodes_rat_tf(K))./mean_RRa_nodes_rat_tf(K);
    
    diff_vec = smooth(diff_vec);

    settling_time_rat(K) = TIME(find(diff_vec < 0.01,1,'first')+index1)-60;
    

     
     
    for i = 1:2921

        index1 = find(RRa_nodes_rat(i,:) == peak_RRa_nodes_rat(i));
        peak_time_RRa_nodes_rat(i) = TIME(index1(1)) - 60;
        

    end
    
    
    mean_peak_time_RRa_nodes_rat(K) = mean(peak_time_RRa_nodes_rat);
    std_peak_time_RRa_nodes_rat(K)  = std(peak_time_RRa_nodes_rat);


    
end


%%
 

end

%%
    

function [RO,mean_RRa_nodes_aif_tf,std_RRa_nodes_aif_tf,...
          mean_peak_aif,std_peak_aif_0,...
          peak_time_aif,settling_time_aif] = aif(comb_data,param,cAMP_level,TIME)
      
      
    for K = 1:length(cAMP_level)%[1,length(cAMP_level)]
    
            K
     
        data1_oc = comb_data{K}.sum_HC_molecule+comb_data{K}.sum_LC_molecule+comb_data{K}.sum_SC_molecule;
        data1_uoc = comb_data{K}.sum_H_molecule+comb_data{K}.sum_L_molecule+comb_data{K}.sum_S_molecule;

        data_RO = data1_oc./(data1_oc + data1_uoc);
    
    
   
        RO(K) = mean(data_RO(end-20:end))*100;

        RRa_molecule_aif = comb_data{K}.X_molecule;
        RRa_nodes_aif = RRa_molecule_aif(param.combined_outer_surf_indices,:);
    
        mean_RRa_nodes_aif = mean(RRa_nodes_aif);
        
        figure(1);
        hold on
        plot(TIME,mean_RRa_nodes_aif)
        ylim([0 400])
        
        std_RRa_nodes_aif = std(RRa_nodes_aif);
    


        mean_RRa_nodes_aif_tf(K) = mean(mean_RRa_nodes_aif(end-50:end));
        std_RRa_nodes_aif_tf(K) = mean(std_RRa_nodes_aif(end-50:end));
    
    
    peak_RRa_nodes_aif = max((RRa_nodes_aif),[],2);
    mean_peak_aif_0(K) = mean(peak_RRa_nodes_aif);
    std_peak_aif_0(K) = std(peak_RRa_nodes_aif);
    mean_peak_aif(K) = max(mean_RRa_nodes_aif);
    
    peak_time_aif(K) = TIME(mean_RRa_nodes_aif == mean_peak_aif(K))-60;
    
    index1 = 500;
    diff_vec = abs(mean_RRa_nodes_aif(index1:end)-1.02*mean_RRa_nodes_aif_tf(K))./mean_RRa_nodes_aif_tf(K);
    
    diff_vec = smooth(diff_vec);

    settling_time_aif(K) = TIME(find(diff_vec < 0.01,1,'first')+index1)-60;
    

     
     
    for i = 1:2921

        index1 = find(RRa_nodes_aif(i,:) == peak_RRa_nodes_aif(i));
        peak_time_RRa_nodes_aif(i) = TIME(index1(1)) - 60;
        

    end
    
    
    mean_peak_time_RRa_nodes_aif(K) = mean(peak_time_RRa_nodes_aif);
    std_peak_time_RRa_nodes_aif(K)  = std(peak_time_RRa_nodes_aif);


    
end


%%
 

end
