# Supplementary material for: Three-dimensional stochastic simulation of chemoattractant-mediated excitability in cells
Source: PLoS Comput Biol. 2021 Jul 14;17(7):e1008803. doi: 10.1371/journal.pcbi.1008803 (PMC8330952; doi:10.1371/journal.pcbi.1008803)
Supplement: S2 File — Matlab scripts used for simulating the various models. (ZIP) [file pcbi.1008803.s011.zip › Code/Figures/GPCR+LEGI+STEN/Figure 5B-E, Supplementary Figure 9AB/STEN_wave_suppl.m]

% This file generates data for Figure 5B-E, Supplementary Figure 9A,B in 
% 
% Three-dimensional stochastic simulation of chemoattractant-mediated 
% excitability in cells
% 
% Debojyoti Biswas, Peter N. Devreotes, Pablo A. Iglesias
%
% PLoS Computational Biology, 2021
%% function STEN_wave_suppl
 
    clear
    close all
    clc    
    format short
    warning('off','all')
    
%% adding paths

    path_to_urdme = strcat(pwd,'/Important_Functions/urdme-master/');
    addpath(genpath([path_to_urdme 'urdme/']))
    
    path_to_geometry = strcat(pwd,'/Important_Functions/geometry_files/');
    addpath(genpath(path_to_geometry))
    
    path_to_essential_files = strcat(pwd,'/Important_Functions/Essential_Files');
    addpath(genpath(path_to_essential_files))
    
%%

 N_cells = 1;
 
%% 
tic
    for K = 1:N_cells
        
        clc
        fprintf('cell = %d\n',K)
    
        clear umod  Umod1 param
    
%%  Parameters
    
        param = param_setup;
        param.epsilon = 0.15;
        param.D_Fa = 0.04;    % diffusion constant for Fa
        param.D_Fa_k1 = 1; % for B
        param.D_Fa_k2 = 8; % for R
%% Time  

        dt = 0.01;
        param.T_sampling = 0.01/dt;
        if  param.T_sampling < 1
            error('T_sampling can not be fraction')
        end
        param.dt = dt;
    
%         param.T_scaling = 20;
        param.T_scaling = 20;
%         T_vec = [2*180 2*180 2*180 3*180];
%         T_vec = [1*180 3*180]/param.T_scaling;
%         T_vec = [1*180 2*180]/param.T_scaling;
%         T_vec = [1*60 10 60 10 180]/param.T_scaling;

p_w = 2;
t_d1 = 90;
% t_d2 = 40;

%         param.T_vec_us = [45 p_w t_d-p_w p_w 380-(45+t_d+p_w)];
        
% for single pulse
 param.T_vec_us = [2 10 238];
% for two pulse
%         param.T_vec_us = [20 p_w t_d1 p_w 150-(20+p_w+t_d1+p_w)];
        
        % for gradient sensing
%         param.T_vec_us = [10 20 20 20];
%          param.T_vec_us = [10 10 60 10 40];
%           param.T_vec_us = [10 10 60 10 40];
        if any(param.T_vec_us<0)
            error('Param.T_vec_us has negative entry')
            
        end
        
%         return
        
%         param.T_vec_us = [20 p_w t_d1 p_w t_d2 p_w 180-(20+p_w+t_d1+p_w+t_d2+p_w)];
        
        
%         param.T_vec_us = [400 50];
        
        
%         param.T_vec_us = [120 10 40-10 10 270-(120+40+10)];
%         param.T_vec_us = [120 10 50-10 10 270-(120+50+10)];
%         param.T_vec_us = [120 10 60-10 10 270-(120+60+10)];
%         param.T_vec_us = [120 10 70-10 10 270-(120+70+10)];
%         param.T_vec_us = [120 10 80-10 10 270-(120+80+10)];
%         param.T_vec_us = [120 10 90-10 10 270-(120+90+10)];

%         param.T_vec_us = [120 5 90-5 5 270-(120+90+5)];

%         param.T_vec_us = [180 180];

        param.T_vec_us(param.T_vec_us == 0)=[];
        param.T_vec = param.T_vec_us/param.T_scaling;

        for i  = 1:length(param.T_vec)
            param.tspan{i} = 0:param.dt:param.T_vec(i);     
        end
        param.Time = 0:param.dt:sum(param.T_vec);
    


%% build the geometry

        model = createpde;
        model_file_name = 'My_cell_1.stl';
        
        
%       model_file_name = 'New_cell3D.stl';
        importGeometry(model,model_file_name);

        Hmax = 0.3;
        Hmin = Hmax/3;
        mesh = generateMesh(model,'GeometricOrder','linear','Hmax',Hmax,'Hmin',Hmin);
        P = model.Mesh.Nodes;
        E = model.Mesh.Elements;
    
        param.P = P;
        param.E = E;
    
        Volume_tetrahedron = zeros(1,length(E));
        for i = 1:length(E)
            
            P1 = P(:,E(1,i));
            P2 = P(:,E(2,i));
            P3 = P(:,E(3,i));
            P4 = P(:,E(4,i));
            
            Volume_tetrahedron(i) = 1/6*abs(dot(cross(P2-P1,P3-P1),P4-P1));
        end
  
        x = P(1,:)';
        y = P(2,:)';
        z = P(3,:)';
            
        if strcmp(model_file_name,'My_cell_1.stl')
        
            R = 5;
            r = sqrt(x.^2/R^2+y.^2/R^2+z.^2/R^2);
        
            outer_curved_surf_indices = r > max(r)-0.02;
            bottom_surf_indices = abs(z) < 0.02;
 
        end
   
        combined_outer_surf_indices = or(bottom_surf_indices,outer_curved_surf_indices);
        param.combined_outer_surf_indices = combined_outer_surf_indices;
 
% specifying different domains
        sd = ones(size(P,2),1);
        sd(outer_curved_surf_indices) = 2; % outer curved surfaces: membrane
        sd(bottom_surf_indices) = 3; % bottom surface
    
    
%% Assemble Diffusion part
    
        param.Mspecies = 7+4+4;
    
        param.D_cAMP = 0;
        param.D_H  = 2.7e-2*(1+0.40*randn);       % diffusion constant for H
        param.D_L  = 2.7e-2*(1+0.40*randn);       % diffusion constant for L
        param.D_S  = 2.7e-2*(1+0.40*randn);       % diffusion constant for S
        param.D_HC = 2.7e-2*(1+0.405*randn);      % diffusion constant for HC
        param.D_LC = 2.7e-2*(1+0.40*randn);      % diffusion constant for LC
        param.D_SC = 2.7e-2*(1+0.40*randn);       % diffusion constant for SC
  
        param.D_A   = 0.2*(1+0.40*randn);       % diffusion constant for A
        param.D_BG  = 0.2*(1+0.40*randn);      % diffusion constant for BG
        param.D_ABG = 0.01*(1+0.40*randn);     % diffusion constant for ABG
        
%         param.D_I   = 2*(1+0.40*randn);         % diffusion constant for I
%         param.D_Ia  = 2*(1+0.40*randn);        % diffusion constant for Ia
        
        param.D_I   = 1*0.2*(1+0.40*randn);         % diffusion constant for I
        param.D_Ia  = 1*0.2*(1+0.40*randn);        % diffusion constant for Ia
        
        
        
        param.D_F  = param.D_Fa;       % diffusion constant for F
        param.D_B  = param.D_Fa*param.D_Fa_k1;       % diffusion constant for B
        param.D_Ra = param.D_Fa*param.D_Fa_k2;       % diffusion constant for R
        
        D_vector = param.T_scaling*[ 1*[param.D_cAMP,...
                     param.D_H,  param.D_L,  param.D_S, ...
                     param.D_HC, param.D_LC, param.D_SC,...
                     param.D_ABG, param.D_BG, param.D_I, param.D_Ia],...
                     [ param.D_F, param.D_Fa,  param.D_B,  param.D_Ra]];
    
        Diffusion_constants = num2cell(D_vector);
        umod = pde2urdme3D(model,Diffusion_constants);
    
        umod.pde.E = param.E;
        
% restricting diffusion in certain domains

        umod.sd = sd;
        membrane = unique([find(umod.sd == 2);find(umod.sd == 3)]);
        cortex = setdiff(1:1:length(umod.vol),membrane)';
        
        umod.private.Mspecies = length(Diffusion_constants);
        
        diffusion_restriction_list.domain = cell(1,1);
        diffusion_restriction_list.species = cell(1,1);
    
        diffusion_restriction_list.domain{1} = cortex;
        diffusion_restriction_list.species{1} = 1:1:11;
    
        umod = modify_diffusion(umod,diffusion_restriction_list);             

%% 
        if param.Mspecies~= length(D_vector)
            error('Mismatch between No. of Species and Diffusion Terms');
        end
    
        if exist('tspan','var')
            umod.tspan = tspan;
        end
         
%%  Initial Condition

    
        param.valid_index_IC = cell(1,param.Mspecies);
    
        for k = 1:length(param.valid_index_IC)
            param.valid_index_IC{k} = combined_outer_surf_indices;
        end

        n_cAMP0_tot   = 15000;
        alpha = 3;
        m = 0;
        s = 7;
        row = 1;
        col = 1;
%         n_cAR1_free_tot = rng_fretechet(alpha, m, s,row, col);   
        n_cAR1_free_tot = round(70000+1*5000*randn);
        param.n_cAR1_free_tot = n_cAR1_free_tot;
        n_H0_tot = round(n_cAR1_free_tot*0.385);
        n_L0_tot = round(n_cAR1_free_tot*0.575);
        n_S0_tot = round(n_cAR1_free_tot*0.04);
    
        n_cAR1_occupied_tot = 0*100;
        n_HC0_tot = round(n_cAR1_occupied_tot*0.07);
        n_LC0_tot = round(n_cAR1_occupied_tot*0.9);
        n_SC0_tot = round(n_cAR1_occupied_tot*0.03);
    
       
        param.n_cAR1_tot = n_cAR1_free_tot + n_cAR1_occupied_tot;
        N_cAR1_Tot(K) = param.n_cAR1_tot;
%         n_P0_tot  = 10000;
%         n_PH0_tot  = 10;
%         n_PHC0_tot = 10;
%         n_PL0_tot  = 10;
%         n_PLC0_tot = 10;
        
        
        n_BG0_tot  = 500;
        n_A0_tot   = 500;
        
        n_Ia0_tot  = 500;
        
        param.n_GPT = 3;
        n_ABG0_tot = param.n_GPT*param.n_cAR1_tot - n_BG0_tot; 
        n_I0_tot = param.n_GPT*param.n_cAR1_tot - n_Ia0_tot; 
        
        n_Fa0_tot  = 1000;
        n_F0_tot   = 11e5;
        n_B0_tot   = round(25*5500);
%         n_Ra0_tot   = 1.0e5;
        n_Ra0_tot   = round(19*5500);
        
        param.logic_vector_random = zeros(1,param.Mspecies);
        param.logic_vector_uniform = zeros(1,param.Mspecies);
        param.random_IC_vec = 1:1:param.Mspecies;
        param.logic_vector_random(param.random_IC_vec) = 1;
        param.uniform_IC_vec = setdiff(1:1:param.Mspecies,param.random_IC_vec);
        param.logic_vector_uniform(param.uniform_IC_vec) = 1;
        

        init_total_molecule_vector = [  n_cAMP0_tot,...
                                        n_H0_tot,n_L0_tot,n_S0_tot,...
                                        n_HC0_tot,n_LC0_tot,n_SC0_tot,...
                                        n_ABG0_tot,n_BG0_tot,n_I0_tot,n_Ia0_tot,...
                                        n_Fa0_tot,n_F0_tot,n_B0_tot,n_Ra0_tot];
                                
  
        init_total_molecule_vector_random  = init_total_molecule_vector.*param.logic_vector_random;
        init_total_molecule_vector_uniform = init_total_molecule_vector.*param.logic_vector_uniform;
    
        init_dist_random  = random_distribution(init_total_molecule_vector_random, param);
        init_dist_uniform = uniform_distribution(init_total_molecule_vector_uniform, param);
    
    
    
        cAMP0   = cell2mat(init_dist_random(1))  + cell2mat(init_dist_uniform(1));
        H0      = cell2mat(init_dist_random(2))  + cell2mat(init_dist_uniform(2));
        L0      = cell2mat(init_dist_random(3))  + cell2mat(init_dist_uniform(3));
        S0      = cell2mat(init_dist_random(4))  + cell2mat(init_dist_uniform(4));
        HC0     = cell2mat(init_dist_random(5))  + cell2mat(init_dist_uniform(5));
        LC0     = cell2mat(init_dist_random(6))  + cell2mat(init_dist_uniform(6));
        SC0     = cell2mat(init_dist_random(7))  + cell2mat(init_dist_uniform(7));
              
        ABG0    = cell2mat(init_dist_random(8)) + cell2mat(init_dist_uniform(8));
        BG0     = cell2mat(init_dist_random(9)) + cell2mat(init_dist_uniform(9));
        I0      = cell2mat(init_dist_random(10)) + cell2mat(init_dist_uniform(10));
        Ia0     = cell2mat(init_dist_random(11)) + cell2mat(init_dist_uniform(11));
        
        ind_F0 =  floor(length(combined_outer_surf_indices)*rand(1,n_F0_tot))+1;
        F0_molecules = full(sparse(1,ind_F0,1,1,length(combined_outer_surf_indices)));
    
        ind_Fa0 =  floor(length(combined_outer_surf_indices)*rand(1,n_Fa0_tot))+1;
        Fa0_molecules = full(sparse(1,ind_Fa0,1,1,length(combined_outer_surf_indices)));
    
        ind_B0 =  floor(length(combined_outer_surf_indices)*rand(1,n_B0_tot))+1;
        B0_molecules = full(sparse(1,ind_B0,1,1,length(combined_outer_surf_indices)));
    
        ind_Ra0 =  floor(length(combined_outer_surf_indices)*rand(1,n_Ra0_tot))+1;
        Ra0_molecules = full(sparse(1,ind_Ra0,1,1,length(combined_outer_surf_indices)));

        
        Fa0  = Fa0_molecules;
        F0  = F0_molecules;
        B0  = B0_molecules;
        Ra0  = Ra0_molecules;    
        
%         field_names = {'cAMP','H','L','S','HC','LC','SC','P','PH','PHC','PL','PLC','ABG','BG','I','Ia'};   
        field_names = {'cAMP','H','L','S','HC','LC','SC','ABG','BG','I','Ia','Fa','F','B','Ra'};     
        
%% cAMP stimulus


    param.surface = 3*pi*5^2;
    tmp_vec = find(combined_outer_surf_indices);
    
    cAMP_conc1_in_um = 0.5;
    cAMP_molecules1_tot = cAMP_conc1_in_um*param.Na*1e-21*param.surface;

    cAMP_molecule1_per_node = 100;
    cAMP_signal1 = zeros(1,length(param.P));
    cAMP_signal1(combined_outer_surf_indices) = cAMP_molecule1_per_node;
    
    cAMP_conc2_in_um = 0.20;
    cAMP_molecules2_tot = cAMP_conc2_in_um*param.Na*1e-21*param.surface;

%     cAMP_molecule2_per_node = 1;
%     cAMP_signal2 = zeros(1,length(param.P));
%     cAMP_signal2(combined_outer_surf_indices(tmp_vec(ceil(nnz(tmp_vec)*rand(1,15000))))) = 1;
    
    cAMP_conc3_in_um = 0.05;
    cAMP_molecules3_tot = cAMP_conc3_in_um*param.Na*1e-21*param.surface;

    cAMP_molecule3_per_node = round(cAMP_molecules3_tot/nnz(combined_outer_surf_indices));
    cAMP_signal3 = zeros(1,length(param.P));
    
    cAMP_signal3(combined_outer_surf_indices(tmp_vec(ceil(nnz(tmp_vec)*rand(1,3000))))) = 1; 
    
    cAMP_signal2 = zeros(1,length(param.P));    
    cAMP_signal2(combined_outer_surf_indices(tmp_vec(ceil(nnz(tmp_vec)*rand(1,5000))))) = 1;
    
%     cAMP_signal{1} = 0*cAMP_signal3;
%     cAMP_signal{2} = cAMP_signal1;
%     cAMP_signal{3} = 0*cAMP_signal3; 
%     cAMP_signal{4} = 0*cAMP_signal1;
%     cAMP_signal{5} = 0*cAMP_signal3; 

%     cAMP_signal{1} = 0*cAMP_signal1; 
%     cAMP_signal{2} = 1*cAMP_signal1;
%     cAMP_signal{3} = 0*cAMP_signal1; 
%     cAMP_signal{4} = 1*cAMP_signal1;
%     cAMP_signal{5} = 0*cAMP_signal1;   
%     cAMP_signal{6} = 1*cAMP_signal1;
%     cAMP_signal{7} = 0*cAMP_signal1;   
%     return
    
%%
cAMP_molecule1_per_node_max = 100;
    theta1 = 0;
    theta2 = pi;
    
    R = 4;
    cAMP_signal_grad1 = cAMP_needle(cAMP_molecule1_per_node_max,combined_outer_surf_indices,param, theta1, R)+0;
    cAMP_signal_grad2 = cAMP_needle(cAMP_molecule1_per_node_max,combined_outer_surf_indices,param, theta2, R)+0;
        
    
    cAMP_signal{1} = 0*cAMP_signal1; 
    cAMP_signal{2} = 0*10*cAMP_signal_grad1;  
    cAMP_signal{3} = 0*cAMP_signal1; 
%     cAMP_signal{3} = 0*cAMP_signal1;     
%     cAMP_signal{4} = 1*cAMP_signal_grad1;
%     cAMP_signal{5} = 0*cAMP_signal_grad1;
%%        
    umod.private.param = param;

    Umod = cell(1,length(param.T_vec));
    processed_data = cell(1,length(param.T_vec));
    
        for k = 1:length(param.tspan)
            [K,k]
    
            Umod{k} = umod;
            Umod{k}.private.run_no = k;
        
            if k == 1
                
                cAMP_init = cAMP0;

                  
                Umod{k}.private.init_cond = [   cAMP_init;...
                                                H0;L0;S0;...
                                                HC0;LC0;SC0;...
                                                ABG0;BG0;I0;Ia0;...
                                                Fa0;F0;B0;Ra0];
    
                Umod{k}.private.init_cond(1,:) = cell2mat(cAMP_signal(k));
                sd_tmp = ones(1,size(param.P,2));
                Umod{k}.sd = sd_tmp;
                        
            else
            
                Umod{k}.private.init_cond      = create_init_cond(processed_data{k-1},field_names,Umod{k});
                Umod{k}.private.init_cond(1,:) = cell2mat(cAMP_signal(k));
                
                sd_tmp = ones(1,size(param.P,2));
                Umod{k}.sd = sd_tmp;
            
            end
        
            if isfield(param, 'tspan') && any(param.tspan{k})
                Umod{k}.tspan = param.tspan{k};
            end  
    
            Umod{k}         = reaction_model(Umod{k},param);
%             mean_vol = mean(Umod{k}.vol);
            vol_c = 1;%0.1330*5/mean_vol;
            Umod{k}.vol =  Umod{k}.vol*vol_c;

        
            Umod{k} = urdme(Umod{k},'propensities','reaction_model','report',0,'seed',rng(K*300));
%             Umod{k} = urdme(Umod{k},'propensities','reaction_model','report',0);

%  Data Processing

            plot_data = 1;
            processed_data{k} = data_processing(Umod{k},plot_data,param.T_sampling,field_names);
        
        end 
        
%% Combining the data
close all
% clc
        plot_data = 1;
        [comb_data{K},cov{K},FF{K}] = combining_data(processed_data,umod,field_names,param,plot_data);  
        PARAM{K} = param;
        
%%        
        
%%
% clc
% [half_time_dissociation(K), R_adj1(K)]  = data_validation(processed_data{2},param,1)
% [half_time_reassociation(K), R_adj2(K)] = data_validation(processed_data{3},param,0)


    end
toc
elapsed_time = toc;
fprintf('Elapsed time = %f in min \n',elapsed_time/60)

%% Saving the script and the data

        time_stamp = char(datetime);
        function_name = mfilename;
    
        Folder_name = strcat(function_name,'_data/',...
                             'epsilon_',num2str(param.epsilon),...
                             '_kD1_',num2str(param.D_Fa_k1),'_kD2_',num2str(param.D_Fa_k2),...
                             '_D_Fa_',num2str(param.D_Fa))
        if exist(Folder_name,'dir') == 0
            mkdir(Folder_name)
        end
    

        time_stamp_for_file = ['_',time_stamp(1:2),'_',time_stamp(4:6),'_',time_stamp(8:11),'_',...
                                   time_stamp(13:14),'_',time_stamp(16:17),'_',time_stamp(19:20)];
                 
                 
        file_name_for_data   = strcat(function_name,time_stamp_for_file,'.mat');
        file_name_for_script = strcat(function_name,time_stamp_for_file,'.m');    

        full_file_name_for_data = fullfile(Folder_name,file_name_for_data);
        full_file_name_for_script = fullfile(Folder_name,file_name_for_script);
        
        file_exist = exist(full_file_name_for_script,'file');
        if (file_exist~=0)
            warning('Backup already exists for the current version')
        end 
        currentfile = strcat(function_name, '.m');
        copyfile(currentfile,full_file_name_for_script);   
%%        
        save(full_file_name_for_data,'model','umod','Umod','param','comb_data','-v7.3')
%%
% save('sum_data_unoccu','sum_data_occu',...
%      'param','umod','-v7.3');
%% Movie Creation
% close all
% % clc
% 
index = 1;
     
    tic
    data_visulaization(model,umod,param,comb_data{index},Folder_name,time_stamp_for_file)
    toc  
    
    return
%%
close all
% clc
% N_cells = 3;
Pulse = pulse(param);
 
plot_time = param.Time*param.T_scaling-param.T_vec_us(1);

max_index1 = (plot_time>0).*(plot_time<20);
max_index2 = (plot_time>0).*(plot_time>20);

figure;
hold on
for K = 1:N_cells
    Data_Y0(K,:) = comb_data{K}.sum_HC_molecule+comb_data{K}.sum_LC_molecule+comb_data{K}.sum_SC_molecule;
    plot(plot_time,comb_data{K}.sum_Fa_molecule)
    plot(plot_time,comb_data{K}.sum_BG_molecule)
    
    [max(comb_data{K}.sum_Fa_molecule.*max_index1) max(comb_data{K}.sum_Fa_molecule.*max_index2)]./max(comb_data{K}.sum_Fa_molecule.*max_index1)
    
    pause(1)
    
    
%     plot(plot_time,Data_Y0(K,:))
    pause(1)
    
    Data_Y(K,:)  = comb_data{K}.sum_Fa_molecule;
    Data_Ra(K,:) = comb_data{K}.sum_Ra_molecule;
    Data_BG(K,:) = comb_data{K}.sum_BG_molecule;
    Data_Ia(K,:) = comb_data{K}.sum_Ia_molecule;
    Data_Y2(K,:) = comb_data{K}.sum_BG_molecule - comb_data{K}.sum_Ia_molecule;
end
%%
figure;
hold on
plot(plot_time,Data_Y0,'k')
plot(plot_time,Data_Y2,'b')
plot(plot_time,Data_BG,'g')
plot(plot_time,Data_Ia,'r')
%%
% Data_Y2(4,:) = [];
mean_Data_Y = nanmean(Data_Y,1);
std_Data_Y = nanstd(Data_Y,[],1);
mean_Data_Y2 = nanmean(Data_Y2,1);
std_Data_Y2 = nanstd(Data_Y2,[],1);
 
tx = plot_time;
X = [tx, fliplr(tx)];
y1 = mean_Data_Y - std_Data_Y;
y2 = mean_Data_Y + std_Data_Y;
Y = [y1,fliplr(y2)];
 
y12 = mean_Data_Y2 - std_Data_Y2;
y22 = mean_Data_Y2 + std_Data_Y2;
Y2 = [y12,fliplr(y22)];
 
 
max_mean_Data_Y = max(mean_Data_Y(param.T_vec(1)/param.dt+1:(param.T_vec(1)/param.dt+150)));
max_mean_Data_Y2 = max(mean_Data_Y2(param.T_vec(1)/param.dt:(param.T_vec(1)/param.dt+150)));
 
figure('color','white')
set(gca,'linewidth',1,'fontsize',16)
hold on
fill(X,Y./max_mean_Data_Y,[0.4 0.8 0.4],'Edgecolor','none')
plot(tx,mean_Data_Y./max_mean_Data_Y,'color',[34 140 34]/255,'Linewidth',2)
 
% plot(tx,4e4*Pulse,'k','Linewidth',2)
plot(tx,0.5*Pulse,'k','Linewidth',2)
xlim([-10 120])
% ylim([-1e4 9e4])
ylim([-0.1 1.3])
xlabel('Time (s)','fontsize',16)
ylabel('Total molecules normalized wrt first peak','fontsize',16)
% title('$$T_d = 45s$$','Interpreter','Latex','fontsize',24)
grid on
 
% figure('color','white')
% set(gca,'linewidth',1,'fontsize',16)
% hold on
% fill(X,Y2./max_mean_Data_Y2,[0.6 0.6 1],'Edgecolor','none')
% % plot(tx,mean_Data_Y2./max_mean_Data_Y2,'color',[0 0 200]/255,'Linewidth',2)
% plot(tx,mean_Data_Y2./max_mean_Data_Y2,'color',[0 0 200]/255,'Linewidth',2)
% % plot(tx,4e4*Pulse,'k','Linewidth',2)
% plot(tx,0.5*Pulse,'k','Linewidth',2)
% xlim([-20 30])
% % ylim([-1e4 9e4])
% ylim([-0.5 1.2])
% xlabel('Time (s)','fontsize',16)
% ylabel('Total molecules normalized wrt first peak','fontsize',16)
% % title('$$T_d = 45s$$','Interpreter','Latex','fontsize',24)
% % print -painters -dsvg 2_pulse_60.svg
 
%%
sp_index1 = [ 1050,         938,         608];
 
tx = param.Time*param.T_scaling-param.T_vec_us(1);
figure('color','white')

subplot(3,1,1)
set(gca,'linewidth',1,'fontsize',14)
hold on
plot(tx(1:1:end),(comb_data{1}.Fa_molecule(sp_index1(1),1:1:end)),'g','linewidth',2)
plot(tx(1:1:end),(comb_data{1}.Ra_molecule(sp_index1(1),1:1:end)),'b','linewidth',2)
plot(tx(1:1:end),(comb_data{1}.B_molecule(sp_index1(1),1:1:end)),'r','linewidth',2)
xlim([-10 120])
ylim([0 80])
title('At random nodes','fontweight','n')

subplot(3,1,2)
set(gca,'linewidth',1,'fontsize',14)
hold on
plot(tx(1:1:end),smooth(comb_data{1}.Fa_molecule(sp_index1(2),1:1:end)),'g','linewidth',2)
plot(tx(1:1:end),smooth(comb_data{1}.Ra_molecule(sp_index1(2),1:1:end)),'b','linewidth',2)
plot(tx(1:1:end),smooth(comb_data{1}.B_molecule(sp_index1(2),1:1:end)),'r','linewidth',2)
xlim([-10 120])
ylim([0 80])


subplot(3,1,3)
set(gca,'linewidth',1,'fontsize',14)
hold on
plot(tx(1:1:end),smooth(comb_data{1}.Fa_molecule(sp_index1(3),1:1:end)),'g','linewidth',2)
plot(tx(1:1:end),smooth(comb_data{1}.Ra_molecule(sp_index1(3),1:1:end)),'b','linewidth',2)
plot(tx(1:1:end),smooth(comb_data{1}.B_molecule(sp_index1(3),1:1:end)),'r','linewidth',2)
xlim([-10 120])
ylim([0 80])


 
%%
sp_index1 = [1686,        1290,        1050,         938,         608];
sp_index2 = sp_index1;
Data_Y5 = [];
Data_Y6 = [];
for K = 1   
    Data_Y5 = [Data_Y5 ; comb_data{K}.Fa_molecule];
    Data_Y6 = [Data_Y6 ; comb_data{K}.Ra_molecule];
end
 
tx = param.Time*param.T_scaling-param.T_vec_us(1);
X = [tx, fliplr(tx)];
mean_Data_Y5 = nanmean(Data_Y5,1);
std_Data_Y5 = nanstd(Data_Y5,[],1);
y15 = mean_Data_Y5 - std_Data_Y5;
y25 = mean_Data_Y5 + std_Data_Y5;
Y5 = [y15,fliplr(y25)];
 
mean_Data_Y6 = nanmean(Data_Y6,1);
std_Data_Y6 = nanstd(Data_Y6,[],1);
y16 = mean_Data_Y6 - std_Data_Y6;
y26 = mean_Data_Y6 + std_Data_Y6;
Y6 = [y16,fliplr(y26)];
 
 
figure('color','white')
set(gca,'linewidth',1,'fontsize',16)
hold on
fill(X,Y5,[0.4 0.8 0.4],'Edgecolor','none','FaceAlpha',0.2)
fill(X,Y6,[0.8 0.4 0.4],'Edgecolor','none','FaceAlpha',0.2)
% plot(tx(1:1:end),smoothdata(Data_Y5(sp_index2,1:1:end)),'-','color',[0.2 1.0 0.2])
% plot(tx(1:5:end),(Data_Y5(sp_index2,1:5:end)),'-')
 
plot(tx,mean_Data_Y5,'color',[34 140 34]/255,'Linewidth',2)
plot(tx,mean_Data_Y6,'color',[255 0 0]/255,'Linewidth',2)
 
% plot(tx,Data_Y5(2,:),'color',[34 140 34]/255,'Linewidth',2)
xlim([-20 120])
% xlim([0 Inf])
% ylim([-1 20])
xlabel('Time (s)','fontsize',16)
ylabel('Nodal Profile (# molec.)','fontsize',16)
 
%%
    index = 1;
    for index = 1:N_cells
        param_tmp = PARAM{index};
%     section_kymograph(umod,PARAM{index},comb_data{index})
%         section_kymograph3(umod,param_tmp,comb_data{index});
        section_kymograph_needle(umod,param_tmp,comb_data{index});
%     section_kymograph2(umod,param,comb_data{index});
    end

%%  Auxilliary Fuctions 


function param = param_setup

    param.Na = 6.022e23; 
    
% Parameters for RL dynamics
   
    param.factor1 = 1; 
    param.kH = 7.5*(1/param.factor1);   param.kmH = 0.45*(1/param.factor1);
    param.kL = 2.2*(1/param.factor1);   param.kmL = 1.0*(1/param.factor1);
    param.kS = 4.0*(1/param.factor1);   param.kmS = 0.05*(1/param.factor1);
 
    param.kHL = 0.08*(1/param.factor1); param.K = (.385/.575)*(1/param.factor1); param.kmHL = param.K*param.kHL;
    param.KdH = param.kmH/param.kH;
    param.KdL = param.kmL/param.kL;
    param.alpha = param.KdH/param.KdL;
    param.kHLC = 0.08*(1/param.factor1); param.kmHLC = param.alpha*param.K*param.kHLC; 
 
 
% Parameters for G dynamics 

%     param.factor2 = 1/2.2; 
    param.factor2 = 1/1; 
    param.N_n = 250;
    param.kA0 = 4.0380e-06*(1/param.factor2); 
    param.kA  = 5.6633*(1/param.N_n)*(1/param.factor2); % increase can reduce the reassociation time
    param.kmA = 5.5815*(1/param.N_n)*(1/param.factor2);
    param.kI  = 0.06*(1/param.factor2);
    param.kmI = 0.2*(1/param.factor2);
    
    
% Parameters for EN dynamics     

    c2 = 2*3*3.4*2*1.2*0.0749;     % slope of the R nullcline (lowering == low threshold)
    alpha = 0.05;    % 
    beta = 0.05;     % 
    gamma = 0.05;    % 
    epsilon1 = 2;    % timescale of R dynamics
    
 
    % parameters for F dynamics
    param.a0 =  1;
    param.a1 =  0.0830;  %
    param.a2 =  8.3300;  %4.165
    param.a3 =  93.7000; %15
    param.a4 =  1.5*2*4*0.85*12.000;  %24
    param.a5 =  1.1*40.000;  %40
    param.ub =  0.1470;  % 0.0730;
    
    % parameters for B dynamics
    param.b1 =  5*10;
    param.b2 =  5*param.b1/1000;
    param.b3 =  5*10;
    
    % parameters for R dynamics
    param.c1 =  0.01;


    %--------------------------------------------------------------------------
    % Adjustments
    %--------------------------------------------------------------------------

% Scaling parameters
    param.alpha = alpha;
    param.beta  = beta;
    param.gamma = gamma;
    param.epsilon1 = epsilon1;
    param.c2 = c2;
    
    param.a2 = param.a2/param.gamma;
    param.a4 = param.a4/param.beta;
    param.a5 = param.a5*param.alpha;
    param.b1 = param.b1*param.beta;
    param.b3 = param.b3/param.alpha;
    param.c1 = param.c1*param.epsilon1;
    param.c2 = (param.c2*param.gamma/param.alpha)*param.epsilon1;    
    
    
    
        
end

function umod = reaction_model(umod,param)

k  = 1e-21*param.Na;
Vc = 1;%40
T = 1*param.T_scaling;
Ts = 2*0.0360*param.T_scaling;
%--------------------------------------------------------------------------
% GPCR EQUATIONS
%--------------------------------------------------------------------------

gpcr1   = 'H + cAMP  > T*kH*H*cAMP/(Vc*vol)     > HC';
gpcr2   = 'HC        > T*kmH*HC                 > H + cAMP';
gpcr3   = 'L + cAMP  > T*kL*L*cAMP/(Vc*vol)     > LC';
gpcr4   = 'LC        > T*kmL*LC                 > L+ cAMP';
gpcr5   = 'S + cAMP  > T*kH*S*cAMP/(Vc*vol)     > SC';
gpcr6   = 'SC        > T*kmS*SC                 > S + cAMP';


gpcr7   = 'H  > T*kHL*H    > L';
gpcr8   = 'L  > T*kmHL*L   > H';
gpcr9   = 'HC > T*kHLC*HC  > LC';
gpcr10  = 'LC > T*kmHLC*LC > HC';

gpcr11  = 'cAMP > k_cAMP*cAMP > @';

% gpcr12 = 'HC + P  > T*0.1*0.0001*P*HC/(Vc*vol) > PH + cAMP';
% gpcr13 = 'PH + cAMP  > T*10*1/5*K1*PH*cAMP/(Vc*vol) > PHC';
% gpcr14 = 'PHC > T*10*K_1*PHC > PH + cAMP';
% gpcr15 = 'PH  > T*0.15*PH > H + P';
% 
% gpcr16 = 'LC + P  > T*0.1*0.0001*P*LC/(Vc*vol) > PL + cAMP';
% gpcr17 = 'PL + cAMP  > T*10*1/5*K1*PL*cAMP/(Vc*vol) > PLC';
% gpcr18 = 'PLC > T*10*K_1*PLC > PL + cAMP';
% gpcr19 = 'PL  > T*0.15*PL > L + P';

%--------------------------------------------------------------------------
    S = 1;
    kH = param.kH/k*1*(1+S*0.10*randn);
    kmH = param.kmH*(1+S*0.10*randn);
    kL = param.kL/k*1*(1+S*0.10*randn);
    kmL = param.kmL*(1+S*0.10*randn);
    kS = param.kS/k*1*(1+S*0.10*randn);
    kmS = param.kmS*(1+S*0.10*randn);

    kHL = param.kHL*(1+S*0.10*randn);
    kmHL = param.kmHL*(1+S*0.10*randn);
    kHLC = param.kHLC*(1+S*0.10*randn);
    kmHLC = param.kmHLC*(1+S*0.10*randn);


    K1 = kH;
    K_1 = 6.5*kmH;
%------------------------------------------------------------------------

    
%--------------------------------------------------------------------------
% LEGI EQUATIONS
%--------------------------------------------------------------------------    
    
legi1 = 'ABG  > 1*Ts*kA0*ABG                         > BG';
% legi2 = 'ABG  > 6.6100*Ts*kA/(Vc*vol)*(HC+LC+SC+PHC+PLC)*ABG      > BG';
legi2 = 'ABG  > 6.6100*Ts*kA/(Vc*vol)*(HC+LC+SC)*ABG      > BG';
legi3 = 'BG   > 19.3970*Ts*kmA/(Vc*vol)*BG*BG              > ABG';  

legi4 = 'I    > 0.3*1*Ts*kA0*I                         > Ia';
% legi5 = 'I    > 0.25*6.6100*Ts*kA/(Vc*vol)*(HC+LC+SC+PHC+PLC)*I      > Ia';
legi5 = 'I    > 0.3*6.6100*Ts*kA/(Vc*vol)*(HC+LC+SC)*I      > Ia';
legi6 = 'Ia   > 0.3*19.3970*Ts*kmA/(Vc*vol)*Ia*Ia              > I';    

S1 = 1;
kA0  = param.kA0*(1+S1*0.10*randn);
kA   = param.kA/k*(1+S1*0.10*randn);
kmA  = param.kmA/k*(1+S1*0.05*randn);
kI0  = param.kA0*(1+S1*0.10*randn);
kI   = param.kI/k*(1+S1*0.10*randn);
kmI  = param.kmI*(1+S1*0.10*randn);

%------------------------------------------------------------------------
% k_cAMP = 0;

    if umod.private.run_no == 1 || umod.private.run_no == 3 || umod.private.run_no == 5 || umod.private.run_no == 7
        k_cAMP = 100;
    else
        k_cAMP = 0;
    end

%-------------------------------------------------------------------------
% Se = 1.5;

    if umod.private.run_no == 1 
        Se = param.epsilon;
    else
        Se = param.epsilon;
    end
% Ts2 = 0.5*0.75*1.00*0.9*1.2960*10;
Ts2 = 2*0.5*0.75*1.00*0.9*1.2960*10;
%--------------------------------------------------------------------------
% EN EQUATIONS
%--------------------------------------------------------------------------

%--------------------------------------------------------------------------
% F EQUATIONS at top
%--------------------------------------------------------------------------


en_top_1  = 'Fa >  a1*Fa*Se                               > F';
en_top_2  = 'Fa > 2*(a2/vol/10)*Fa*Ra*Se                        > F';
en_top_31 = 'F  > ((30*(BG-Ia)+100)/(5*a4*a4/(vol*vol*10*10)*B*(B-1)+1))*F*Se   > Fa';
en_top_41 = 'F  > ub*F*Se                                 > Fa';


%--------------------------------------------------------------------------

%--------------------------------------------------------------------------
% R Equation at top
%--------------------------------------------------------------------------
en_top_5  = 'Ra > 7*1.1*1.0*c1*Ra*Se         > @';
en_top_6  = '@  > 7*1.1*1.0*2*(1.22/125/10000)*Fa*(10000-Ra)/vol*Se      > Ra'; %%%% 6.5

%--------------------------------------------------------------------------

%--------------------------------------------------------------------------
% B Equation at top
%--------------------------------------------------------------------------
en_top_7  = '@ > 1.1*b1*vol*10*Se        > B';
en_top_8  = 'B > 1.1*(b2)*B*Se        > @';
en_top_9  = 'B > 1.1*(b3/vol/10)*Fa*B*Se > @';
en_top_10 = 'B > 0.5*2*1.1*0.04*(b3/vol/10)*BG*B*Se > @';
%--------------------------------------------------------------------------

Vol_k  = 1;
a1  = param.a1*Ts2;
a2  = param.a2/k/Vol_k*Ts2;
a3  = param.a3*Ts2;
a4  = param.a4/k/Vol_k;
a5  = param.a5*k*Vol_k;
ub  = param.ub*Ts2;

c1 = param.c1*Ts2;
c2 = param.c2*Ts2;

b1 = param.b1*k*Vol_k*Ts2;
b2 = param.b2*Ts2;
b3 = param.b3/k/Vol_k*Ts2;
 

%--------------------------------------------------------------------------

    [~,umod.N,umod.G] = ...
        rparse(...
        {gpcr1 gpcr2 gpcr3 gpcr4 gpcr5 gpcr6 gpcr7 gpcr7 gpcr8 gpcr9 gpcr10 gpcr11 ...
         legi1 legi2 legi3 ...
         legi4 legi5 legi6 ...
         en_top_1 en_top_2 en_top_31 en_top_41 en_top_5 en_top_6 en_top_7 en_top_8 en_top_9 en_top_10},...
        {'cAMP' 'H'  'L' 'S' 'HC'  'LC' 'SC' ...
         'ABG','BG','I','Ia' ...
         'Fa', 'F', 'B', 'Ra'}, ...
        {'kH' kH 'kmH' kmH 'kL' kL 'kmL' kmL 'kS' kS 'kmS' kmS ...
         'kHL' kHL 'kmHL' kmHL 'kHLC' kHLC 'kmHLC' kmHLC ...
         'Vc' Vc 'T' T 'k_cAMP' k_cAMP ...
         'K1' K1 'K_1' K_1 ...
         'kA0' kA0 'kA' kA 'kmA' kmA 'kI0' kI0 'kI' kI 'kmI' kmI ...
         'Ts' Ts 'Ts2' Ts2 'Se' Se ...
         'a1' a1 'a2' a2 'a3' a3 'a4' a4 'a5' a5 'ub' ub ...
         'b1' b1 'b2' b2 'b3' b3 ...
         'c1' c1 'c2' c2}, ...
         'reaction_model.c');
    
    
    if isfield(umod.private, 'init_cond')    
        umod.u0 = umod.private.init_cond;
    else
        umod.u0 = zeros(size(umod.N,1),numel(umod.vol));
    end   


    % simulation time interval
    if ~isfield(umod,'tspan')
        umod.tspan = 0:0.1:1;
    end

end

function mod = modify_diffusion(mod,diffusion_restriction_list)

    for k = 1:length(diffusion_restriction_list.domain)
    
        domain  = diffusion_restriction_list.domain{k};
        species = diffusion_restriction_list.species{k};
        
        clear index_remove D
        index_remove = [];
        for s = species
            index_remove = [index_remove; mod.private.Mspecies*(domain-1)+s];
        end
        
        D = mod.D';
        
        % Decompose the sparse matrix. 
        [i,j,s] = find(D);

% And set all elements in the diffusion matrix corresponding to the restricted domain to zero.

        Ndofs = mod.private.Mspecies*length(mod.sd);
        index_remove = [find(ismember(i,index_remove)); find(ismember(j,index_remove))];
        i(index_remove) = [];
        j(index_remove) = [];
        s(index_remove) = [];

% Reassemble the sparse matrix and adjust the diagonal entries. 
    
        index_keep = find(s > 0);
        D = sparse(i(index_keep),j(index_keep),s(index_keep),Ndofs,Ndofs);
        d = full(sum(D,2));
        D = D+sparse(1:Ndofs,1:Ndofs,-d);
       
        mod.D = D';
        
    end
    

end   

function init_dist = random_distribution(init_total_molecule_vector,param)

    init_dist = cell(1,length(param.logic_vector_random));
    for k = 1:length(param.logic_vector_random)
        clear index_tmp
        init_dist{k} = zeros(1,size(param.P,2));
        if param.logic_vector_random(k) == 1
            V = cell2mat(param.valid_index_IC(k));
            ind_tmp         = floor(nnz(V)*rand(1,init_total_molecule_vector(k)))+1;
            init_dist{k}(V)    = full(sparse(1,ind_tmp,1,1,nnz(V))); 
        end
    end
    
end

function init_dist = uniform_distribution(init_total_molecule_vector,param)

    init_dist = cell(1,length(param.logic_vector_uniform));
    for k = 1:length(param.logic_vector_uniform)
        clear index_tmp
        init_dist{k} = zeros(1,size(param.P,2));
        if param.logic_vector_uniform(k) == 1
            V = cell2mat(param.valid_index_IC(k));
            ind_tmp         = floor(nnz(V)*rand(1,init_total_molecule_vector(k)))+1;
            init_dist{k}(V)    = full(sparse(1,ind_tmp,1,1,nnz(V))); 
        end
    end
    
end

function processed_data = data_processing(umod,plot_data,T_sampling,field_names)

        T_sampling  = 1;

        n_var = umod.private.param.Mspecies;
        
        
        
        processed_data.Mspecies       = n_var;
        
        
        
        
        if umod.private.run_no == 1
            
            tspan = umod.tspan;
            processed_data.tspan = tspan;
            
            for k = 1:length(field_names)
                
                field_name_tmp1 = strcat(field_names{k},'_molecule');
                processed_data.(field_name_tmp1)   = umod.U(k:n_var:end,1:T_sampling:end);
                field_name_tmp2 = strcat('sum_',field_names{k},'_molecule');
                processed_data.(field_name_tmp2) = sum(processed_data.(field_name_tmp1));
                field_name_tmp3 = strcat(field_names{k},'_molecule_tf');
                processed_data.(field_name_tmp3) = umod.U(k:n_var:end,end);
                
            end
        else
                 tspan = umod.tspan(2:end);
                 processed_data.tspan = tspan;
            for k = 1:length(field_names)
                
                field_name_tmp1 = strcat(field_names{k},'_molecule');
                processed_data.(field_name_tmp1)   = umod.U(k:n_var:end,2:T_sampling:end);
                field_name_tmp2 = strcat('sum_',field_names{k},'_molecule');
                processed_data.(field_name_tmp2) = sum(processed_data.(field_name_tmp1));
                field_name_tmp3 = strcat(field_names{k},'_molecule_tf');
                processed_data.(field_name_tmp3) = umod.U(k:n_var:end,end);
                
            end      
        end
     
        
%         n_color = length(field_names);
%         
%         if plot_data == 1
%         
%                 figure('color','white')
%                 hold on
%         
%                 subplot(2,1,1)
%                 title(['Run No ', num2str(umod.private.run_no)])
%                 set(gca,'linewidth',1,'FontSize',12)
%                 hold on
%                 line_color = [0 1 1; 1 0 0; 0 1 0; 0 0 1;1 0 0; 0 1 0; 0 0 1];
%                 line_style = {'-','--','--','--','-','-','-'};
%                 v = 1:1:7;
%                 for k = 1:v
%                     field_name_tmp2 = strcat('sum_',field_names{v(k)},'_molecule');
% 
%                     h(k) = plot(tspan,processed_data.(field_name_tmp2),'LineStyle',line_style{k},'Linewidth',2,'color',line_color(k,:));
%                 end
%               
%          
%                 legend(h,field_names(v),...
%                        'color','none','edgecolor','none')
%                 xlim([0 max(tspan)]) 
%                 
%                 
%                 
%                
%     
% 
%         end
% 


        
        
        

end

function init_cond = create_init_cond(processed_data,field_names,umod)

   
    init_cond = [];
    for k = 1:length(field_names)
        field_name_tmp3 = strcat(field_names{k},'_molecule_tf');
        init_cond = [init_cond; (processed_data.(field_name_tmp3))'];

    end


end

function [comb_data,cov,FF] = combining_data(processed_data,umod,field_names,param,plot_data)


    comb_data.Mspecies = processed_data{1}.Mspecies;
   
    t_max = 0;
    for k = 1:length(processed_data)
        t_max = t_max + processed_data{k}.tspan(end);
    end
    comb_data.tspan = 0:umod.private.param.dt:t_max;
    
%     t_max
    for  K =  1:length(field_names)
    
        field_name_tmp1 = strcat(field_names{K},'_molecule');
        comb_data.(field_name_tmp1) = [];
        for k = 1:length(processed_data)
            comb_data.(field_name_tmp1) = [comb_data.(field_name_tmp1), processed_data{k}.(field_name_tmp1)];
        end
    
    end
    
    for  K =  1:length(field_names)
        
        field_name_tmp1 = strcat(field_names{K},'_molecule');
        field_name_tmp2 = strcat('sum_',field_names{K},'_molecule');
        field_name_tmp3 = strcat(field_names{K},'_molecule_tf');
        
        comb_data.(field_name_tmp2) = sum(comb_data.(field_name_tmp1));
        comb_data.(field_name_tmp3) = (comb_data.(field_name_tmp1 )(:,end))';  
       
    end
   
%     size(comb_data.tspan)
%     size(comb_data.sum_Fa_molecule)
%     
%     figure;
%     plot(comb_data.tspan)

                figure;
                subplot(2,1,2)
                hold on
%                 h0 = plot(comb_data.tspan,comb_data.sum_cAMP_molecule);  
                h1 = plot(comb_data.tspan,comb_data.sum_BG_molecule);  
                h2 = plot(comb_data.tspan,comb_data.sum_Ia_molecule); 
                h3 = plot(comb_data.tspan,comb_data.sum_BG_molecule-comb_data.sum_Ia_molecule);  
                legend([h1,h2,h3],{'BG','Ia','RRa'})
                
                
                comb_data.RRa_molecule = comb_data.BG_molecule- comb_data.Ia_molecule;
                comb_data.sum_RRa_molecule = comb_data.sum_BG_molecule- comb_data.sum_Ia_molecule;
                
                RRa_nodes = comb_data.RRa_molecule(param.combined_outer_surf_indices,:);
                mean_RRa_nodes = mean(RRa_nodes);
                std_RRa_nodes = std(RRa_nodes);
                
                sp_index = round(2921*rand)
                ABG_nodes = comb_data.ABG_molecule(param.combined_outer_surf_indices,:);
                mean_ABG_nodes = mean(ABG_nodes);
                std_ABG_nodes = std(ABG_nodes);               
                BG_nodes = comb_data.BG_molecule(param.combined_outer_surf_indices,:);
                mean_BG_nodes = mean(BG_nodes);
                size(BG_nodes)
                size(mean_BG_nodes)
                
         
                
                std_BG_nodes = std(BG_nodes);
                Ia_nodes = comb_data.Ia_molecule(param.combined_outer_surf_indices,:);
                mean_Ia_nodes = mean(Ia_nodes);
                std_Ia_nodes = std(Ia_nodes);
                RRa_nodes = 20*(comb_data.BG_molecule(param.combined_outer_surf_indices,:)-comb_data.Ia_molecule(param.combined_outer_surf_indices,:));
                mean_RRa_nodes = nanmean(RRa_nodes);
                std_RRa_nodes = nanstd(RRa_nodes);
             
                                


                cov = 0;
                FF = 0;

                

%                 figure;
%                 subplot(2,1,1)
%                 hold on
%                 X = [param.Time-param.T_vec_us(1)/param.T_scaling, fliplr(param.Time-param.T_vec_us(1)/param.T_scaling)]/60*param.T_scaling;
%                 y1 = smooth(mean_BG_nodes+std_BG_nodes);
%                 y2 = smooth(mean_BG_nodes-std_BG_nodes);
%                 Y = [y1(:)', fliplr(y2(:)')];
% 
%                 fill(X,Y,[0.4 0.8 0.4],'Edgecolor','none')
%                 plot((param.Time-param.T_vec_us(1)/param.T_scaling)/60*param.T_scaling,mean_BG_nodes,'g','linewidth',2)
% %                 X = [param.Time, fliplr(param.Time)];
%                 y1 = smooth(mean_Ia_nodes+std_Ia_nodes);
%                 y2 = smooth(mean_Ia_nodes-std_Ia_nodes);
%                 Y = [y1(:)', fliplr(y2(:)')];
%                 fill(X,Y,[0.8 0.4 0.4],'Edgecolor','none','FaceAlpha',0.5)
%                 plot((param.Time-param.T_vec_us(1)/param.T_scaling)/60*param.T_scaling,mean_Ia_nodes,'r','linewidth',2)
%                 ylim([0 30])
% %                 xlim([-1 4])
%                 
%                 subplot(2,1,2)
%                 hold on
%                 X = [param.Time-param.T_vec_us(1)/param.T_scaling, fliplr(param.Time-param.T_vec_us(1)/param.T_scaling)]/60*param.T_scaling;
%                 y1 = smooth(mean_RRa_nodes+std_RRa_nodes);
%                 y2 = smooth(mean_RRa_nodes-std_RRa_nodes);
%                 Y = [y1(:)', fliplr(y2(:)')];
%                 fill(X,Y+10,[0.4 0.4 0.8],'Edgecolor','none')
%                 plot((param.Time-param.T_vec_us(1)/param.T_scaling)/60*param.T_scaling,mean_RRa_nodes+110,'b','linewidth',2)
%                 ylim([0 30])
% %                 xlim([-1 4])
                
                
                figure('color','white')
                hold on

                subplot(2,1,1)
                set(gca,'linewidth',1,'FontSize',12)
                hold on
                
                h1 = plot((param.Time-param.T_vec_us(1)/param.T_scaling)/60*param.T_scaling, (comb_data.sum_Fa_molecule), 'Linewidth', 2, 'color', [0 1 0]);
                h2 = plot((param.Time-param.T_vec_us(1)/param.T_scaling)/60*param.T_scaling, (comb_data.sum_Ra_molecule),  'Linewidth', 2, 'color', [1 0 0]);
                h3 = plot((param.Time-param.T_vec_us(1)/param.T_scaling)/60*param.T_scaling, (comb_data.sum_B_molecule),  'Linewidth', 2, 'color', [0 0 1]);
                legend([h1, h2, h3],{'F^*', 'R', 'B'},...
                       'color','none','edgecolor','none')
        
        
                subplot(2,1,2)
                set(gca,'linewidth',1,'FontSize',12)
                hold on
                
                h1 = plot((param.Time-param.T_vec_us(1)/param.T_scaling)/60*param.T_scaling, smooth(comb_data.Fa_molecule(sp_index,:)), 'Linewidth', 2, 'color', [0 1 0]);
                h2 = plot((param.Time-param.T_vec_us(1)/param.T_scaling)/60*param.T_scaling, smooth(comb_data.Ra_molecule(sp_index,:)),  'Linewidth', 2, 'color', [1 0 0]);
                h3 = plot((param.Time-param.T_vec_us(1)/param.T_scaling)/60*param.T_scaling, smooth(comb_data.B_molecule(sp_index,:)),  'Linewidth', 2, 'color', [0 0 1]);
                legend([h1, h2, h3],{'F^*', 'R', 'B'},...
                       'color','none','edgecolor','none')
                   
                   
                figure
                set(gca,'linewidth',1,'FontSize',12)
                hold on
                plot((param.Time-param.T_vec_us(1)/param.T_scaling)/60*param.T_scaling,mean_RRa_nodes,'b','linewidth',2)
                h1 = plot((param.Time-param.T_vec_us(1)/param.T_scaling)/60*param.T_scaling, (comb_data.Fa_molecule(sp_index,:)),'.', 'Linewidth', 2, 'color', [0 1 0]);
                
                


%                 figure;
%                 plot(smooth(comb_data.Fa_molecule(sp_index,910:10:1500)),smooth(comb_data.R_molecule(sp_index,910:10:1500)))


                
                Fa_nodes = [];
                Ra_nodes = [];
                B_nodes = [];
                for K = 1
                    Fa_nodes = [Fa_nodes;comb_data(K).Fa_molecule];
                    Ra_nodes =  [Ra_nodes;comb_data(K).Ra_molecule];
                    B_nodes =  [B_nodes;comb_data(K).B_molecule];
                
                end

                mean_Fa_nodes = mean(Fa_nodes);
                std_Fa_nodes = std(Fa_nodes);  
                
               
                
                %%
                figure;
                subplot(2,1,1)
                hold on
                X = [param.Time-120/param.T_scaling, fliplr(param.Time-120/param.T_scaling)]/60*param.T_scaling;
                y1 = (mean_Fa_nodes+std_Fa_nodes);
                y2 = (mean_Fa_nodes-std_Fa_nodes);
                Y = [y1(:)', fliplr(y2(:)')];
                fill(X,Y,[0.4 0.8 0.4],'Edgecolor','none')
                plot((param.Time-120/param.T_scaling)/60*param.T_scaling,mean_Fa_nodes,'color',[0.2 0.5 0.4],'linewidth',2)
         
                
%                 figure('color','white')
%                 hold on
% 
%                 subplot(2,1,1)
%                 set(gca,'linewidth',1,'FontSize',12)
%                 hold on
%                 
%                 h1 = plot((param.Time-param.T_vec_us(1)/param.T_scaling)/60*param.T_scaling, comb_data.sum_Fa_molecule, 'Linewidth', 2, 'color', [0 1 0]);
end


function [half_time,Radj] = data_validation(processed_data,param,decay)

    if decay  == 1
        sum_ABG = processed_data.sum_ABG_molecule;
        tspan   = processed_data.tspan;
        tspan = tspan(1:500);
        sum_ABG_normalized = (sum_ABG-min(sum_ABG))/(max(sum_ABG)-min(sum_ABG));
        sum_ABG_normalized = sum_ABG_normalized(1:500);
        ft = fit(tspan(:),sum_ABG_normalized(:),'exp1');
        options = fitoptions(ft);
        options.Lower = [0.8 -Inf];
        options.Upper =  [1.1 0];
        [f1,gof] = fit(tspan(:),sum_ABG_normalized(:),'exp1',options);


%         fprintf('adj. R square = %f\n',gof.adjrsquare);
        
        
        
 
        figure('color','white')
        hold on
        plot(f1,tspan,sum_ABG_normalized)
        xlim([0 50])
    
        half_time = log(2)/abs(f1.b);
        Radj = gof.adjrsquare;
        
    elseif decay == 0
        
        sum_ABG = param.n_GPT*param.n_cAR1_tot-processed_data.sum_ABG_molecule;
        tspan   = processed_data.tspan;

        tspan = tspan(1:3500);
        sum_ABG_normalized = (sum_ABG-min(sum_ABG))/(max(sum_ABG)-min(sum_ABG));
        sum_ABG_normalized = sum_ABG_normalized(1:3500);
        
       
        
%         max(sum_ABG_normalized)
%         min(sum_ABG_normalized)
        ft = fit(tspan(:),sum_ABG_normalized(:),'exp1');
        options = fitoptions(ft);
        options.Lower = [0.8 -Inf];
        options.Upper =  [1.1 0];
        [f1,gof] = fit(tspan(:),sum_ABG_normalized(:),'exp1',options);
%         fprintf('adj. R square = %f\n',gof.adjrsquare);
 
        figure('color','white')
        hold on
        plot(f1,tspan,sum_ABG_normalized)
        xlim([0 350])
        
        half_time = log(2)/abs(f1.b);
        Radj = gof.adjrsquare;
    end
end     

function v = rng_fretechet(alpha, m, s,row, col)

    x = 0:0.02:40;
    Y = (alpha/s).*((x-m)/s).^(-1-alpha).*exp(-((x-m)/s).^(-alpha));
    cdf_Y = nancumsum(Y);
    cdf_Y_norm = cdf_Y/max(cdf_Y);

    for i = 1:row*col
    
        v(i) = 50000+70*find(rand<cdf_Y_norm,1,'first');
    end
    
    v = reshape(v,row,col);
end

function data_visulaization(model,umod,param,comb_data,Folder_name,time_stamp_for_file)

%     param.tspan    =   comb_data.tspan;
    

       
    clear data
%     data.ch1 = comb_data{1}.Fa_molecule;
    data.ch1 = comb_data.B_molecule;
%     data.ch2 = comb_data{1}.BG_molecule - comb_data{1}.Ia_molecule;
     data.ch2 = comb_data.Fa_molecule;
    
%      plot_type_1 = 'pdeplot';
       plot_type_1 = 'patch';
       plot_type_2 = 'molecule';
    %  plot_type_2 = 'concentration';
       
       file_name = fullfile(Folder_name,strcat('STEN',time_stamp_for_file,'_'))
%        legend_string = {'F','G_{\beta\gamma}-I^*'};
       legend_string = {'B','F^*'};
       myvisualization(model,data,umod,param,plot_type_1,plot_type_2,file_name,legend_string)
%        myvisualization2(model,data,umod,param,plot_type_1,plot_type_2,file_name,legend_string)
end


function  myvisualization(model,data,umod,param,plot_type_1,plot_type_2,file_name,legend_string)

        tspan = param.Time;
        
        
        if strcmp(plot_type_1,'patch')
        
            P = param.P;
            E = param.E;
        
        % colormap    
    
            cR = zeros(256,3);
            cR(:,1) = (0:255)'/255;
            cG =zeros(256,3);
            cG(:,2) = (0:255)'/255;
            cB = zeros(256,3);
            cB(:,3) = (0:255)'/255;
        
        
            n = length(data.ch1(:));
    
            nlow  = round(0.02*n);
            nhigh = round(0.98*n);
        

            if strcmp(plot_type_2,'molecule')
            
                legend_string_2 = ' (molecule)';
                if numel(fieldnames(data)) == 1

                    R = data.ch1;
                
                elseif numel(fieldnames(data)) == 2
                
                    R = data.ch1;
                    G = data.ch2;
                
                elseif numel(fieldnames(data)) == 3
                
                    R = data.ch1;
                    G = data.ch2;
                    B = data.ch3;
                end
                 
            
            elseif strcmp(plot_type_2,'concentration')
            
                legend_string_2 = ' (\mu M)';
                if numel(fieldnames(data)) == 1

                    R = data.ch1./umod.vol/param.Na*1e21;
                
                elseif numel(fieldnames(data)) == 2
                
                    R = data.ch1./umod.vol/param.Na*1e21;
                    G = data.ch2./umod.vol/param.Na*1e21;
                
                elseif numel(fieldnames(data)) == 3
                
                    R = data.ch1./umod.vol/param.Na*1e21;
                    G = data.ch2./umod.vol/param.Na*1e21;
                    B = data.ch3./umod.vol/param.Na*1e21;
                end
            
            else
                error('Specify plot type: molecule/concentration')
            
            end
            
           
            if exist('R','var')
         
                Rsorted = sort(R(:));
                Rlow  = Rsorted(nlow);
                Rhigh = Rsorted(nhigh);
            end
         
            if exist('G','var')
         
                Gsorted = sort(G(:));
                Glow  = Gsorted(nlow);
                Ghigh = max(Gsorted(nhigh),12);
            end
         
            if exist('B','var')
         
                Bsorted = sort(B(:));
                Blow  = Bsorted(nlow);
                Bhigh = Bsorted(nhigh);
            end
     
    
  

%             v = VideoWriter(strcat(file_name,'patch'),'MPEG-4'); %,'Uncompressed AVI')
            v = VideoWriter(strcat(file_name,'patch.avi'));
            v.FrameRate = 10;
            v.Quality = 100;
%             open(v,);
            open(v);
    

            fig =  findobj('type','figure');
            n_fig = length(fig); % number of open figure windows
        
            for t = 1:1*param.T_sampling:length(tspan)  
%             for t = 201:10 *param.T_sampling:length(tspan)  
       
                figure(n_fig+1)
                clf
                set(gcf,'color','white')
    

                if numel(fieldnames(data)) == 1
        
                    FaceVertexData = [(R(:,t)-Rlow)/(Rhigh-Rlow)   zeros(size(R(:,t)))   zeros(size(R(:,t)))];
        
                elseif numel(fieldnames(data)) == 2
        
                    FaceVertexData = [(R(:,t)-Rlow)/(Rhigh-Rlow)   (G(:,t)-Glow)/(Ghigh-Glow)   zeros(size(R(:,t)))];

                elseif numel(fieldnames(data)) == 3
        
                    FaceVertexData = [(R(:,t)-Rlow)/(Rhigh-Rlow)   (G(:,t)-Glow)/(Ghigh-Glow)   (B(:,t)-Blow)/(Bhigh-Blow)];

                end
    
                  ax1 = subplot(10,8,[1:4 9:12 17:20 25:28]);  
                  h1 = patch( 'Faces',E','Vertices',P',...
                              'FaceVertexCData',FaceVertexData,...
                              'AmbientStrength', .75,...
                              'EdgeColor','none',...
                              'LineWidth',0.25,...
                              'FaceColor','interp',...
                              'Clipping','off',...
                              'FaceAlpha',1);
                  view(ax1, [0 15])
                  pbaspect([2 2 1])

%                   set(gca,'linewidth',1,'fontweight','b','fontsize',12)
                    axis off
                  title('Side View ','fontweight','n','fontsize',16)
    
  

                  ax2 = subplot(10,8,[5:8 13:16 21:24 29:32]);
                  patch('Faces',E','Vertices',P',...
                        'FaceVertexCData',FaceVertexData,...
                        'AmbientStrength', .75,...
                        'EdgeColor','none',...
                        'LineWidth',0.25,...
                        'FaceColor','interp',...
                        'Clipping','off',...
                        'FaceAlpha',1),
                  view(ax2, [0 -90])
%                   pbaspect([2 2 1])
                  zlim([2 2.5])
                  axis square
                  axis off
                  title('Bottom View','fontweight','n','fontsize',16)
    
                  ax4  = subplot(10,8,[45:48 53:56 61:64 69:72]);
                  patch('Faces',E','Vertices',P',...
                        'FaceVertexCData',FaceVertexData,...
                        'AmbientStrength', .75,...
                        'EdgeColor','none',...
                        'LineWidth',0.25,...
                        'FaceColor','interp',...
                        'Clipping','off',...
                        'FaceAlpha',1),
                  view(ax4,[0,90])
                  pbaspect([2 2 1])
                  zlim([2 2.5])
                  axis off
                  title('Top View','fontweight','n','fontsize',16)
                  axis square
       
                    if exist('R','var')
                        ax31  = subplot(10,8,41:44); 
                        colormap(ax31,cR);
                        c1 = colorbar(ax31,'southoutside','Position',[0.1 0.42 0.4 0.05],'Fontsize', 14);
                        c1.Label.String = strcat(legend_string{1},legend_string_2);
                        caxis([Rlow Rhigh]);
                        axis off
                    end
            
                    if exist('G','var')    
                        ax32  = subplot(10,8,49:52);
                        colormap(ax32,cG);
                        c2 = colorbar(ax32,'southoutside','Position',[0.1 0.25 0.4 0.05],'Fontsize', 14);
                        c2.Label.String = strcat(legend_string{2},legend_string_2);
                        caxis([Glow Ghigh]);
                        axis off
                    end
  
                    
% %                     if exist('G','var') 
% %                         ax33  = subplot(10,8,73:76);
% %                         colormap(ax33,cB);
% %                         c3 = colorbar(ax33,'southoutside','Position',[0.1 0.1 0.4 0.05],'Fontsize', 12);
% %                         c3.Label.String = strcat(legend_string{2},legend_string_2);
% %                         caxis([Glow Ghigh]);
% %                         axis off
% %                     end
    
   

       
       
%    h_arrow = 0.06; 
%    
% % Create arrow in subplot 2 arrow down
%     annotation('arrow',[0.72 0.72],...
%     [0.58+h_arrow 0.58],'Color',[1 1 0.07],...
%     'LineWidth',2,...
%     'LineStyle',':');
% 
% % Create arrow in subplot 2 arrow up
%     annotation('arrow',[0.72 0.72],...
%     [0.92-h_arrow 0.92],'Color',[1 1 0.07],...
%     'LineWidth',2,...
%     'LineStyle','-');
% 
% 
% % Create arrow in subplot 4 arrow up
%     annotation('arrow',[0.72 0.72],...
%     [0.12+h_arrow 0.11],'Color',[1 1 0.07],...
%     'LineWidth',2,...
%     'LineStyle','-');
% 
% % Create arrow in subplot 4  arrow up
% annotation('arrow',[0.72 0.72],...
%     [0.45-h_arrow 0.45],'Color',[1 1 0.07],...
%     'LineWidth',2,...
%     'LineStyle',':');
% 
% 
% % Create arrow in subplot 1
% annotation('arrow',[0.32 0.32],...
%     [0.58+h_arrow 0.58],'Color',[1 1 0.07],...
%     'LineWidth',2,...
%     'LineStyle','-');


% Create textbox
                        annotation('textbox',...
                                    [0.4 0.03 0.17 0.03],...
                                    'String',{strcat('time = ', num2str((t-1)*param.dt*param.T_scaling),' s')},...
                                    'LineStyle','none',...
                                    'FontWeight','n',...
                                    'FontSize',20,...
                                    'FontName','Helvetica Neue',...
                                    'FitBoxToText','on',...
                                    'EdgeColor','none',...
                                    'BackgroundColor','none');


                        drawnow,
                        frame = getframe(gcf);
                        writeVideo(v,frame);
        
            end
            close(v)
     
      

      elseif strcmp(plot_type_1,'pdeplot')
          
            if strcmp(plot_type_2,'molecule')
            
                legend_string_2 = ' (molecule)';
                if numel(fieldnames(data)) == 1

                    R = data.ch1;
                
                elseif numel(fieldnames(data)) == 2
                
                    R = data.ch1;
                    G = data.ch2;
                
                elseif numel(fieldnames(data)) == 3
                
                    R = data.ch1;
                    G = data.ch2;
                    B = data.ch3;
                end
                 
            
            elseif strcmp(plot_type_2,'concentration')
            
                legend_string_2 = ' (\mu M)';
                if numel(fieldnames(data)) == 1

                    R = data.ch1./umod.vol/param.Na*1e21;
                
                elseif numel(fieldnames(data)) == 2
                
                    R = data.ch1./umod.vol/param.Na*1e21;
                    G = data.ch2./umod.vol/param.Na*1e21;
                
                elseif numel(fieldnames(data)) == 3
                
                    R = data.ch1./umod.vol/param.Na*1e21;
                    G = data.ch2./umod.vol/param.Na*1e21;
                    B = data.ch3./umod.vol/param.Na*1e21;
                end
            
            else
                error('Specify plot type: molecule/concentration')
            
            end
            
            n = length(data.ch1(:));
    
            nlow  = 1;%round(0.02*n);
            nhigh = round(0.999*n);
%             nlow  = 1;%round(0.02*n);
%             nhigh = n;
            
            if exist('R','var')
         
                R_mod = R(:,40:end);
                Rsorted = sort(R_mod(:));
                n = length(Rsorted);    
                nlow  = 1;%round(0.02*n);
                nhigh = round(0.999*n);
                Rlow  = Rsorted(nlow);
                Rhigh = Rsorted(nhigh);
            end
         
            if exist('G','var')
                
                G_mod = G(:,40:end);
                Gsorted = sort(G_mod(:));
%                 Gsorted = sort(G(:));
                n = length(Rsorted);    
                nlow  = 1;%round(0.02*n);
                nhigh = round(0.999*n);
                Glow  = Gsorted(nlow);
                Ghigh = Gsorted(nhigh);
            end
         
            if exist('B','var')
         
                B_mod = B(:,40:end);
                Bsorted = sort(B_mod(:));
%                 Bsorted = sort(B(:));
                n = length(Rsorted);    
                nlow  = 1;%round(0.02*n);
                nhigh = round(0.999*n);
                Blow  = Bsorted(nlow);
                Bhigh = Bsorted(nhigh);
            end
            
            
     
            v = VideoWriter(strcat(file_name,'pdeplot.avi')); %,'Uncompressed AVI');
            v.FrameRate = 10;
            v.Quality = 100;
            open(v);
    

            fig =  findobj('type','figure');
            n_fig = length(fig); % number of open figure windows
            
                  
            for t = 1:1*param.T_sampling:length(tspan)  
%             for t = 201:10 *param.T_sampling:length(tspan)  
       
                figure(n_fig+1)
                clf
                set(gcf,'color','white')
    
    
                  ax1 = subplot(9,8,[1:4 9:12 17:20 25:28]) ;
                  n = 20;
                  cm1 = zeros(n,3);
                  cm1(:,1) = linspace(0,1,n);
                  h1 = pdeplot3D(model,'ColorMapData',R(:,t));
                  ax1.Colormap = cm1;
                  view(ax1, [0 -90])
                  pbaspect([2 2 1])
                  h11 = colorbar;
                  set(h11,'fontsize',14)
                  caxis([0 Rhigh])
                  ylabel(h11, strcat(legend_string{1},legend_string_2),'fontsize',16)
                  axis square
                  title('Bottom View','fontweight','n','fontsize',20)
                  axis off
    
                  
                  ax2 = subplot(9,8,[5:8 13:16 21:24 29:32]);
                  h2 = pdeplot3D(model,'ColorMapData',R(:,t));
                  n = 20;
                  cm2 = zeros(n,3);
                  cm2(:,2) = linspace(0,1,n);
                  ax2.Colormap = cm2;
                  view(ax2, [0 90])
                  pbaspect([2 2 1])
                  h22 = colorbar;
                  set(h22,'fontsize',14)
                  caxis([0 Rhigh])
                  ylabel(h22, strcat(legend_string{1},legend_string_2),'fontsize',16)
                  axis square
                  title('Top View','fontweight','n','fontsize',20)
                  
                  
                  ax3  = subplot(9,8,[41:44 49:52 57:60 65:68]);
                  pdeplot3D(model,'ColorMapData',R(:,t));
                  colormap(ax3,summer)
                  view(ax3,[90,15])
%                   pbaspect([2 2 1])
                  h3 = colorbar;
                  set(h3,'fontsize',14)
                  caxis([0 Ghigh])
                  ylabel(h3, strcat(legend_string{2},legend_string_2),'fontsize',16)
                  axis square
                  title('Bottom View','fontweight','n','fontsize',20)


               
                 
%%
%                   ax3  = subplot(9,8,[41:44 49:52 57:60 65:68]);
%                   pdeplot3D(model,'ColorMapData',G(:,t));
%                   colormap(ax3,summer)
%                   view(ax3,[0,-90])
%                   pbaspect([2 2 1])
%                   h3 = colorbar;
%                   set(h3,'fontsize',14)
%                   caxis([0 Ghigh])
%                   ylabel(h3, strcat(legend_string{2},legend_string_2),'fontsize',16)
%                   axis square
%                   title('Bottom View','fontweight','n','fontsize',20)


                  
                  ax4  = subplot(9,8,[45:48 53:56 61:64 69:72]);
                  pdeplot3D(model,'ColorMapData',G(:,t));
                  colormap(ax4,cool)
%                   view(ax4,[0,90])
                  view(ax4,[90,15])
%                   pbaspect([2 2 1])
                  h4 = colorbar;
                  set(h4,'fontsize',14)
                  caxis([0 Ghigh])
                  ylabel(h4, strcat(legend_string{2},legend_string_2),'fontsize',16)
                  axis square
                  title('Top View','fontweight','n','fontsize',16)


% Create textbox
                        annotation('textbox',...   
                                    [0.4 0.03 0.17 0.03],...
                                    'String',{strcat('time = ', num2str((t-1)*param.dt),' s')},...
                                    'LineStyle','none',...
                                    'FontWeight','bold',...
                                    'FontSize',18,...
                                    'FontName','Helvetica Neue',...
                                    'FitBoxToText','on',...
                                    'EdgeColor','none',...
                                    'BackgroundColor','none');


                        drawnow,
                        frame = getframe(gcf);
                        writeVideo(v,frame);
                        
        
            end
            close(v)
     

      end
 
end

function Pulse = pulse(param)
 
Pulse = 0*param.Time;
 
index1 = param.T_vec(1)/param.dt;
index2 = sum(param.T_vec(1:2))/param.dt;
Pulse(index1:index2) = 1;


if length(param.T_vec)>3
index3 = sum(param.T_vec(1:3))/param.dt;
index4 = sum(param.T_vec(1:4))/param.dt;
Pulse(index3:index4) = 1; 
end
end

function cAMP_signal = cAMP_needle(cAMP_molecule1_per_node_max,combined_outer_surf_indices,param, theta, R)


%     spread_cAMP = 0.15*1.5*0.5*16;
    spread_cAMP = 2*0.5*1*0.15*1.5*0.5*16;
%     spread_cAMP = 2*0.15*1.5*0.5*16;
    pos_needle = [R*cos(theta), R*sin(theta),0];
    cAMP_needle_tmp = zeros(1,length(combined_outer_surf_indices));
    
    for i = 1:length(combined_outer_surf_indices)
        
        
        if combined_outer_surf_indices(i) == 1
            
%             x_tmp = param.P(1,i);
%             y_tmp = param.P(2,i);
%             z_tmp = param.P(3,i);
            node_position = param.P(:,i);
            r_tmp = sqrt(sum((node_position(:)-pos_needle(:)).^2));
            cAMP_needle_tmp(i) = cAMP_molecule1_per_node_max*exp(-r_tmp^2/spread_cAMP);
        end
        
    end

    cAMP_signal = cAMP_molecule1_per_node_max*cAMP_needle_tmp/max(cAMP_needle_tmp(:));

end
