# Supplementary material for: Three-dimensional stochastic simulation of chemoattractant-mediated excitability in cells
Source: PLoS Comput Biol. 2021 Jul 14;17(7):e1008803. doi: 10.1371/journal.pcbi.1008803 (PMC8330952; doi:10.1371/journal.pcbi.1008803)
Supplement: S2 File — Matlab scripts used for simulating the various models. (ZIP) [file pcbi.1008803.s011.zip › Code/Figures/GPCR+LEGI+STEN/Figure 7/STEN_alone_diff.m]

% This file generates data for Figure 7 in 
% 
% Three-dimensional stochastic simulation of chemoattractant-mediated 
% excitability in cells
% 
% Debojyoti Biswas, Peter N. Devreotes, Pablo A. Iglesias
%
% PLoS Computational Biology, 2021

% function creates differetial threshold in STEN (w/o upstream LEGI and GPCR)

%% function STEN_alone_diff
 
    clear
    close all
    clc    
    format short
    warning('off','all')
    
%% adding paths

    path_to_urdme = strcat(pwd,'/Important_Functions/urdme-master/');
    addpath(genpath([path_to_urdme 'urdme/']))
    
    path_to_geometry = strcat(pwd,'/Important_Functions/geometry_files/');
    addpath(genpath(path_to_geometry))
    
    path_to_essential_files = strcat(pwd,'/Important_Functions/Essential_Files');
    addpath(genpath(path_to_essential_files))
    
%%

 N_cells = 1;
 
%% 
tic
    for K = 1:N_cells
        
        clc
        fprintf('cell = %d\n',K)
    
        clear umod  Umod1 param
    
%%  Parameters
    
        param = param_setup;
        param.epsilon = 1;
        param.D_Fa_k1 = 2;
        param.D_Fa_k2 = 2;
%% Time  

        dt = 0.01;
        param.T_sampling = 0.01/dt;
        if  param.T_sampling < 1
            error('T_sampling can not be fraction')
        end
        param.dt = dt;
    
        param.T_scaling = 20;


        param.T_vec_us = [300 300];

        param.T_vec = param.T_vec_us/param.T_scaling;

        for i  = 1:length(param.T_vec)
            param.tspan{i} = 0:param.dt:param.T_vec(i);     
        end
        param.Time = 0:param.dt:sum(param.T_vec);
    


%% build the geometry

        model = createpde;
        model_file_name = 'My_cell_1.stl';
        
        
%       model_file_name = 'New_cell3D.stl';
        importGeometry(model,model_file_name);

        Hmax = 0.3;
        Hmin = Hmax/3;
        mesh = generateMesh(model,'GeometricOrder','linear','Hmax',Hmax,'Hmin',Hmin);
        P = model.Mesh.Nodes;
        E = model.Mesh.Elements;
    
        param.P = P;
        param.E = E;
    
        Volume_tetrahedron = zeros(1,length(E));
        for i = 1:length(E)
            
            P1 = P(:,E(1,i));
            P2 = P(:,E(2,i));
            P3 = P(:,E(3,i));
            P4 = P(:,E(4,i));
            
            Volume_tetrahedron(i) = 1/6*abs(dot(cross(P2-P1,P3-P1),P4-P1));
        end
  

        x = P(1,:)';
        y = P(2,:)';
        z = P(3,:)';
        
        
        
        
    
        if strcmp(model_file_name,'My_cell_1.stl')
        
            R = 5;
            r = sqrt(x.^2/R^2+y.^2/R^2+z.^2/R^2);
        
            outer_curved_surf_indices = r > max(r)-0.02;
            bottom_surf_indices = abs(z) < 0.02;
 
        end
   
        combined_outer_surf_indices = or(bottom_surf_indices,outer_curved_surf_indices);
        param.combined_outer_surf_indices = combined_outer_surf_indices;
 
% specifying different domains
        sd = ones(size(P,2),1);
        sd(outer_curved_surf_indices) = 2; % outer curved surfaces: membrane
        sd(bottom_surf_indices) = 3; % bottom surface
    
        index_thresh1 = z<=0.25;
%         index_thresh2 = setdiff(1:1:length(z),find(index_thresh1)); 
        index_thresh2 = ~index_thresh1;
%% Assemble Diffusion part
    
        param.Mspecies = 4;
    
      
        
        param.D_Fa = 0.1;                           % diffusion constant for Fa
        param.D_F  = param.D_Fa;                    % diffusion constant for F
        param.D_B  = param.D_Fa*param.D_Fa_k1;       % diffusion constant for B
        param.D_Ra = param.D_Fa*param.D_Fa_k2;       % diffusion constant for R
        
        D_vector = param.T_scaling*[ ...
                     [ param.D_F, param.D_Fa,  param.D_B,  param.D_Ra]];
    
        Diffusion_constants = num2cell(D_vector);
        umod = pde2urdme3D(model,Diffusion_constants);
    

        umod.pde.E = param.E;

        
% restricting diffusion in certain domains

        umod.sd = sd;
        membrane = unique([find(umod.sd == 2);find(umod.sd == 3)]);
        cortex = setdiff(1:1:length(umod.vol),membrane)';
        
        umod.private.Mspecies = length(Diffusion_constants);
        
           

% overwritting sd into two threshold regions:

        umod.sd(index_thresh1) = 1;
        umod.sd(index_thresh2) = 2;
%% 
        if param.Mspecies~= length(D_vector)
            error('Mismatch between No. of Species and Diffusion Terms');
        end
    
        if exist('tspan','var')
            umod.tspan = tspan;
        end
         
%%  Initial Condition

    
        
        
        n_Fa0_tot  = 1000;
        n_F0_tot   = 11e5;
        n_B0_tot   = 1.4e5;
        n_Ra0_tot   = 1.0e5;
        
       
        
        ind_F0 =  floor(length(combined_outer_surf_indices)*rand(1,n_F0_tot))+1;
        F0_molecules = full(sparse(1,ind_F0,1,1,length(combined_outer_surf_indices)));
    
        ind_Fa0 =  floor(length(combined_outer_surf_indices)*rand(1,n_Fa0_tot))+1;
        Fa0_molecules = full(sparse(1,ind_Fa0,1,1,length(combined_outer_surf_indices)));
    
        ind_B0 =  floor(length(combined_outer_surf_indices)*rand(1,n_B0_tot))+1;
        B0_molecules = full(sparse(1,ind_B0,1,1,length(combined_outer_surf_indices)));
    
        ind_Ra0 =  floor(length(combined_outer_surf_indices)*rand(1,n_Ra0_tot))+1;
        Ra0_molecules = full(sparse(1,ind_Ra0,1,1,length(combined_outer_surf_indices)));

        
        Fa0  = Fa0_molecules;
        F0  = F0_molecules;
        B0  = B0_molecules;
        Ra0  = Ra0_molecules;    

        field_names = {'Fa','F','B','Ra'};     
    
    


    
%%        
    umod.private.param = param;

    Umod = cell(1,length(param.T_vec));
    processed_data = cell(1,length(param.T_vec));
    
        for k = 1:length(param.tspan)
            [K,k]
    
            Umod{k} = umod;
            Umod{k}.private.run_no = k;
        
            if k == 1
                
                

                  
                Umod{k}.private.init_cond = [Fa0;F0;B0;Ra0];
    


                        
            else
            
                Umod{k}.private.init_cond      = create_init_cond(processed_data{k-1},field_names,Umod{k});

                

            
            end
        
            if isfield(param, 'tspan') && any(param.tspan{k})
                Umod{k}.tspan = param.tspan{k};
            end  
    
            Umod{k}         = reaction_model(Umod{k},param);


        
            Umod{k} = urdme(Umod{k},'propensities','reaction_model','report',0,'seed',rng(K*100));

%  Data Processing

            plot_data = 1;
            processed_data{k} = data_processing(Umod{k},plot_data,param.T_sampling,field_names);
        
        end 
        
%% Combining the data
close all
clc

        plot_data = 1;
        [comb_data{K}] = combining_data(processed_data,umod,field_names,param,plot_data);  
        PARAM{K} = param;
%%        
        


    end
toc
elapsed_time = toc;
fprintf('Elapsed time = %f in min \n',elapsed_time/60)
%% Saving the script and the data

        time_stamp = char(datetime);
        function_name = mfilename;
    
        Folder_name = strcat(function_name,'_data/',...
                             'epsilon_',num2str(param.epsilon),...
                             '_kD1_',num2str(param.D_Fa_k1),'_kD2_',num2str(param.D_Fa_k2),...
                             '_D_Fa_',num2str(param.D_Fa))
        if exist(Folder_name,'dir') == 0
            mkdir(Folder_name)
        end
    

        time_stamp_for_file = ['_',time_stamp(1:2),'_',time_stamp(4:6),'_',time_stamp(8:11),'_',...
                                   time_stamp(13:14),'_',time_stamp(16:17),'_',time_stamp(19:20)];
                 
                 
        file_name_for_data   = strcat(function_name,time_stamp_for_file,'.mat');
        file_name_for_script = strcat(function_name,time_stamp_for_file,'.m');    

        full_file_name_for_data = fullfile(Folder_name,file_name_for_data);
        full_file_name_for_script = fullfile(Folder_name,file_name_for_script);
        
        file_exist = exist(full_file_name_for_script,'file');
        if (file_exist~=0)
            warning('Backup already exists for the current version')
        end 
        currentfile = strcat(function_name, '.m');
        copyfile(currentfile,full_file_name_for_script);   
%%        
        save(full_file_name_for_data,'model','umod','Umod','param','comb_data','-v7.3')

index = 1;
     
    tic
    data_visulaization(model,umod,param,comb_data{index},Folder_name,time_stamp_for_file)
    toc  
%%

%%  Auxilliary Fuctions 


function param = param_setup

    param.Na = 6.022e23; 
    
% Parameters for RL dynamics
   
    param.factor1 = 1; 
    param.kH = 7.5*(1/param.factor1);   param.kmH = 0.45*(1/param.factor1);
    param.kL = 2.2*(1/param.factor1);   param.kmL = 1.0*(1/param.factor1);
    param.kS = 4.0*(1/param.factor1);   param.kmS = 0.05*(1/param.factor1);
 
    param.kHL = 0.08*(1/param.factor1); param.K = (.385/.575)*(1/param.factor1); param.kmHL = param.K*param.kHL;
    param.KdH = param.kmH/param.kH;
    param.KdL = param.kmL/param.kL;
    param.alpha = param.KdH/param.KdL;
    param.kHLC = 0.08*(1/param.factor1); param.kmHLC = param.alpha*param.K*param.kHLC; 
 
 
% Parameters for G dynamics 

%     param.factor2 = 1/2.2; 
    param.factor2 = 1/1; 
    param.N_n = 250;
    param.kA0 = 4.0380e-06*(1/param.factor2); 
    param.kA  = 5.6633*(1/param.N_n)*(1/param.factor2); % increase can reduce the reassociation time
    param.kmA = 5.5815*(1/param.N_n)*(1/param.factor2);
    param.kI  = 0.06*(1/param.factor2);
    param.kmI = 0.2*(1/param.factor2);
    
    
% Parameters for EN dynamics     

    c2 = 3.4*2*1.2*0.0749;     % slope of the R nullcline (lowering == low threshold)
    alpha = 0.05;    % 
    beta = 0.05;     % 
    gamma = 0.05;    % 
    epsilon = 2;    % timescale of R dynamics
    
 
    % parameters for F dynamics
    param.a0 =  1;
    param.a1 =  0.0830;  %
    param.a2 =  8.3300;  %4.165
    param.a3 =  93.7000;  %15
    param.a4 =  0.85*12.000;  %24
    param.a5 =  1.1*40.000;  %40
    param.ub =  0.1470;  %0.0730;
    
    % parameters for B dynamics
    param.b1 =  5*10;
    param.b2 =  5*param.b1/1000;
    param.b3 =  5*10;
    
    % parameters for R dynamics
    param.c1 =  0.01;


    %--------------------------------------------------------------------------
    % Adjustments
    %--------------------------------------------------------------------------

% Scaling parameters
    param.alpha = alpha;
    param.beta  = beta;
    param.gamma = gamma;
    param.epsilon = epsilon;
    param.c2 = c2;
    
    param.a2 = param.a2/param.gamma;
    param.a4 = param.a4/param.beta;
    param.a5 = param.a5*param.alpha;
    param.b1 = param.b1*param.beta;
    param.b3 = param.b3/param.alpha;
    param.c1 = param.c1*param.epsilon;
    param.c2 = (param.c2*param.gamma/param.alpha)*param.epsilon;    
    
    
    
        
end

function umod = reaction_model(umod,param)

k  = 1e-21*param.Na;
Vc = 1;%40
T = 1*param.T_scaling;
Ts = 1.5*0.0360*param.T_scaling;


    if umod.private.run_no == 1 
        Se = param.epsilon;
    else
        Se = param.epsilon;
    end
% Ts2 = 0.5*0.75*1.00*0.9*1.2960*10;
Ts2 = 2*0.5*0.75*1.00*0.9*1.2960*10;

%%
%--------------------------------------------------------------------------
% EN EQUATIONS
%--------------------------------------------------------------------------

%--------------------------------------------------------------------------
% F EQUATIONS at top
%--------------------------------------------------------------------------


en_top_1  = 'Fa > sd == 2 ? a1*Fa*Se                                                    : 0.0 > F';
en_top_2  = 'Fa > sd == 2 ? 1.2*(a2/vol/10)*Fa*Ra*Se                                      : 0.0 > F';
en_top_31 = 'F  > sd == 2 ? ((20*0+100)/(5*a4*a4/(vol*vol*10*10)*B*(B-1)+1))*F*Se : 0.0 > Fa';
en_top_41 = 'F  > sd == 2 ? ub*F*Se                                                     : 0.0 > Fa';


%--------------------------------------------------------------------------

%--------------------------------------------------------------------------
% R Equation at top
%--------------------------------------------------------------------------
en_top_5  = 'Ra > sd == 2 ? c1*Ra*Se                                    : 0.0 > @';
en_top_6  = '@  > sd == 2 ? 2*(1.22/125/10000)*Fa*(10000-Ra)/vol*Se     : 0.0 > Ra'; %%%% 6.5

%--------------------------------------------------------------------------

%--------------------------------------------------------------------------
% B Equation at top
%--------------------------------------------------------------------------
en_top_7  = '@ > sd == 2 ? b1*vol*10*Se         : 0.0 > B';
en_top_8  = 'B > sd == 2 ? (b2)*B*Se            : 0.0 > @';
en_top_9  = 'B > sd == 2 ? (b3/vol/10)*Fa*B*Se  : 0.0 > @';
en_top_10 = 'B > sd == 2 ? b4*0.01*B*Se          : 0.0 > @';
%--------------------------------------------------------------------------

%% 

%==========================================================================
% F EQUATIONS at bottom
%==========================================================================


en_bot_1  = 'Fa > sd == 1 ? a1*Fa*Se                                                    : 0.0 > F';
en_bot_2  = 'Fa > sd == 1 ? 1*(a2/vol/10)*Fa*Ra*Se                                      : 0.0 > F';
en_bot_31 = 'F  > sd == 1 ? ((20*0+100)/(5*a4*a4/(vol*vol*10*10)*B*(B-1)+1))*F*Se : 0.0 > Fa';
en_bot_41 = 'F  > sd == 1 ? ub*F*Se                                                     : 0.0 > Fa';


%==========================================================================

%==========================================================================
% R Equation at bottom
%==========================================================================
en_bot_5  = 'Ra > sd == 1 ? c1*Ra*Se                                    : 0.0 > @';
en_bot_6  = '@  > sd == 1 ? 3*(1.22/125/10000)*Fa*(10000-Ra)/vol*Se     : 0.0 > Ra'; %%%% 6.5

%==========================================================================

%==========================================================================
% B Equation at bottom
%==========================================================================
en_bot_7  = '@ > sd == 1 ? b1*vol*10*Se         : 0.0 > B';
en_bot_8  = 'B > sd == 1 ? (b2)*B*Se            : 0.0 > @';
en_bot_9  = 'B > sd == 1 ? (b3/vol/10)*Fa*B*Se  : 0.0 > @';
en_bot_10 = 'B > sd == 1 ? b4*0.01*B*Se          : 0.0 > @';
%==========================================================================

%%
Vol_k  = 1;
a1  = param.a1*Ts2;
a2  = param.a2/k/Vol_k*Ts2;
a3  = param.a3*Ts2;
a4  = param.a4/k/Vol_k;
a5  = param.a5*k*Vol_k;
ub  = param.ub*Ts2;

c1 = param.c1*Ts2;
c2 = param.c2*Ts2;

b1 = param.b1*k*Vol_k*Ts2;
b2 = param.b2*Ts2;
b3 = param.b3/k/Vol_k*Ts2;


    if umod.private.run_no == 2
        b4 = 50;
    else
        b4 = 0;
    end

%--------------------------------------------------------------------------

    [~,umod.N,umod.G] = ...
        rparse(...
        {en_top_1 en_top_2 en_top_31 en_top_41 en_top_5 en_top_6 en_top_7 en_top_8 en_top_9 en_top_10...
         en_bot_1 en_bot_2 en_bot_31 en_bot_41 en_bot_5 en_bot_6 en_bot_7 en_bot_8 en_bot_9 en_bot_10},...
        {'Fa', 'F', 'B', 'Ra'}, ...
        {'Ts' Ts 'Ts2' Ts2 'Se' Se ...
         'a1' a1 'a2' a2 'a3' a3 'a4' a4 'a5' a5 'ub' ub ...
         'b1' b1 'b2' b2 'b3' b3 'b4' b4...
         'c1' c1 'c2' c2}, ...
         'reaction_model.c');
    
    
    if isfield(umod.private, 'init_cond')    
        umod.u0 = umod.private.init_cond;
    else
        umod.u0 = zeros(size(umod.N,1),numel(umod.vol));
    end   


    % simulation time interval
    if ~isfield(umod,'tspan')
        umod.tspan = 0:0.1:1;
    end

end

function mod = modify_diffusion(mod,diffusion_restriction_list)

    for k = 1:length(diffusion_restriction_list.domain)
    
        domain  = diffusion_restriction_list.domain{k};
        species = diffusion_restriction_list.species{k};
        
        clear index_remove D
        index_remove = [];
        for s = species
            index_remove = [index_remove; mod.private.Mspecies*(domain-1)+s];
        end
        
        D = mod.D';
        
        % Decompose the sparse matrix. 
        [i,j,s] = find(D);

% And set all elements in the diffusion matrix corresponding to the restricted domain to zero.

        Ndofs = mod.private.Mspecies*length(mod.sd);
        index_remove = [find(ismember(i,index_remove)); find(ismember(j,index_remove))];
        i(index_remove) = [];
        j(index_remove) = [];
        s(index_remove) = [];

% Reassemble the sparse matrix and adjust the diagonal entries. 
    
        index_keep = find(s > 0);
        D = sparse(i(index_keep),j(index_keep),s(index_keep),Ndofs,Ndofs);
        d = full(sum(D,2));
        D = D+sparse(1:Ndofs,1:Ndofs,-d);
       
        mod.D = D';
        
    end
    

end   

function init_dist = random_distribution(init_total_molecule_vector,param)

    init_dist = cell(1,length(param.logic_vector_random));
    for k = 1:length(param.logic_vector_random)
        clear index_tmp
        init_dist{k} = zeros(1,size(param.P,2));
        if param.logic_vector_random(k) == 1
            V = cell2mat(param.valid_index_IC(k));
            ind_tmp         = floor(nnz(V)*rand(1,init_total_molecule_vector(k)))+1;
            init_dist{k}(V)    = full(sparse(1,ind_tmp,1,1,nnz(V))); 
        end
    end
    
end

function init_dist = uniform_distribution(init_total_molecule_vector,param)

    init_dist = cell(1,length(param.logic_vector_uniform));
    for k = 1:length(param.logic_vector_uniform)
        clear index_tmp
        init_dist{k} = zeros(1,size(param.P,2));
        if param.logic_vector_uniform(k) == 1
            V = cell2mat(param.valid_index_IC(k));
            ind_tmp         = floor(nnz(V)*rand(1,init_total_molecule_vector(k)))+1;
            init_dist{k}(V)    = full(sparse(1,ind_tmp,1,1,nnz(V))); 
        end
    end
    
end

function processed_data = data_processing(umod,plot_data,T_sampling,field_names)

        T_sampling  = 1;

        n_var = umod.private.param.Mspecies;
        
        
        
        processed_data.Mspecies       = n_var;
        
        
        
        
        if umod.private.run_no == 1
            
            tspan = umod.tspan;
            processed_data.tspan = tspan;
            
            for k = 1:length(field_names)
                
                field_name_tmp1 = strcat(field_names{k},'_molecule');
                processed_data.(field_name_tmp1)   = umod.U(k:n_var:end,1:T_sampling:end);
                field_name_tmp2 = strcat('sum_',field_names{k},'_molecule');
                processed_data.(field_name_tmp2) = sum(processed_data.(field_name_tmp1));
                field_name_tmp3 = strcat(field_names{k},'_molecule_tf');
                processed_data.(field_name_tmp3) = umod.U(k:n_var:end,end);
                
            end
        else
                 tspan = umod.tspan(2:end);
                 processed_data.tspan = tspan;
            for k = 1:length(field_names)
                
                field_name_tmp1 = strcat(field_names{k},'_molecule');
                processed_data.(field_name_tmp1)   = umod.U(k:n_var:end,2:T_sampling:end);
                field_name_tmp2 = strcat('sum_',field_names{k},'_molecule');
                processed_data.(field_name_tmp2) = sum(processed_data.(field_name_tmp1));
                field_name_tmp3 = strcat(field_names{k},'_molecule_tf');
                processed_data.(field_name_tmp3) = umod.U(k:n_var:end,end);
                
            end      
        end
     
        

        
        

end

function init_cond = create_init_cond(processed_data,field_names,umod)

   
    init_cond = [];
    for k = 1:length(field_names)
        field_name_tmp3 = strcat(field_names{k},'_molecule_tf');
        init_cond = [init_cond; (processed_data.(field_name_tmp3))'];

    end


end

function [comb_data] = combining_data(processed_data,umod,field_names,param,plot_data)


    comb_data.Mspecies = processed_data{1}.Mspecies;
   
    t_max = 0;
    for k = 1:length(processed_data)
        t_max = t_max + processed_data{k}.tspan(end);
    end
    comb_data.tspan = 0:umod.private.param.dt:t_max;
    
    
    for  K =  1:length(field_names)
    
        field_name_tmp1 = strcat(field_names{K},'_molecule');
        comb_data.(field_name_tmp1) = [];
        for k = 1:length(processed_data)
            comb_data.(field_name_tmp1) = [comb_data.(field_name_tmp1), processed_data{k}.(field_name_tmp1)];
        end
    
    end
    
    for  K =  1:length(field_names)
        
        field_name_tmp1 = strcat(field_names{K},'_molecule');
        field_name_tmp2 = strcat('sum_',field_names{K},'_molecule');
        field_name_tmp3 = strcat(field_names{K},'_molecule_tf');
        
        comb_data.(field_name_tmp2) = sum(comb_data.(field_name_tmp1));
        comb_data.(field_name_tmp3) = (comb_data.(field_name_tmp1 )(:,end))';  
       
    end
   
   
                


end


function data_visulaization(model,umod,param,comb_data,Folder_name,time_stamp_for_file)

%     param.tspan    =   comb_data.tspan;
    

       
    clear data
%     data.ch1 = comb_data{1}.Fa_molecule;
    data.ch1 = comb_data.B_molecule;
%     data.ch2 = comb_data{1}.BG_molecule - comb_data{1}.Ia_molecule;
     data.ch2 = comb_data.Fa_molecule;
    
%      plot_type_1 = 'pdeplot';
       plot_type_1 = 'patch';
       plot_type_2 = 'molecule';
    %  plot_type_2 = 'concentration';
       
       file_name = fullfile(Folder_name,strcat('STEN',time_stamp_for_file,'_'))
%        legend_string = {'F','G_{\beta\gamma}-I^*'};
       legend_string = {'B^*','F^*'};
       myvisualization(model,data,umod,param,plot_type_1,plot_type_2,file_name,legend_string)
%        myvisualization2(model,data,umod,param,plot_type_1,plot_type_2,file_name,legend_string)
end


function  myvisualization(model,data,umod,param,plot_type_1,plot_type_2,file_name,legend_string)

        tspan = param.Time;
        
        
        if strcmp(plot_type_1,'patch')
        
            P = param.P;
            E = param.E;
        
        % colormap    
    
            cR = zeros(256,3);
            cR(:,1) = (0:255)'/255;
            cG =zeros(256,3);
            cG(:,2) = (0:255)'/255;
            cB = zeros(256,3);
            cB(:,3) = (0:255)'/255;
        
        
            n = length(data.ch1(:));
    
            nlow  = round(0.02*n);
            nhigh = round(0.98*n);
        

            if strcmp(plot_type_2,'molecule')
            
                legend_string_2 = ' (molecule)';
                if numel(fieldnames(data)) == 1

                    R = data.ch1;
                
                elseif numel(fieldnames(data)) == 2
                
                    R = data.ch1;
                    G = data.ch2;
                
                elseif numel(fieldnames(data)) == 3
                
                    R = data.ch1;
                    G = data.ch2;
                    B = data.ch3;
                end
                 
            
            elseif strcmp(plot_type_2,'concentration')
            
                legend_string_2 = ' (\mu M)';
                if numel(fieldnames(data)) == 1

                    R = data.ch1./umod.vol/param.Na*1e21;
                
                elseif numel(fieldnames(data)) == 2
                
                    R = data.ch1./umod.vol/param.Na*1e21;
                    G = data.ch2./umod.vol/param.Na*1e21;
                
                elseif numel(fieldnames(data)) == 3
                
                    R = data.ch1./umod.vol/param.Na*1e21;
                    G = data.ch2./umod.vol/param.Na*1e21;
                    B = data.ch3./umod.vol/param.Na*1e21;
                end
            
            else
                error('Specify plot type: molecule/concentration')
            
            end
            
           
            if exist('R','var')
         
                Rsorted = sort(R(:));
                Rlow  = Rsorted(nlow);
                Rhigh = Rsorted(nhigh);
            end
         
            if exist('G','var')
         
                Gsorted = sort(G(:));
                Glow  = Gsorted(nlow);
                Ghigh = max(Gsorted(nhigh),12);
            end
         
            if exist('B','var')
         
                Bsorted = sort(B(:));
                Blow  = Bsorted(nlow);
                Bhigh = Bsorted(nhigh);
            end
     
    
  

            v = VideoWriter(strcat(file_name,'patch.avi')); %,'Uncompressed AVI');
            v.FrameRate = 10;
            v.Quality = 100;
            open(v);
    

            fig =  findobj('type','figure');
            n_fig = length(fig); % number of open figure windows
        
            for t = 1:1*param.T_sampling:length(tspan)  
%             for t = 201:10 *param.T_sampling:length(tspan)  
       
                figure(n_fig+1)
                clf
                set(gcf,'color','white')
    

                if numel(fieldnames(data)) == 1
        
                    FaceVertexData = [(R(:,t)-Rlow)/(Rhigh-Rlow)   zeros(size(R(:,t)))   zeros(size(R(:,t)))];
        
                elseif numel(fieldnames(data)) == 2
        
                    FaceVertexData = [(R(:,t)-Rlow)/(Rhigh-Rlow)   (G(:,t)-Glow)/(Ghigh-Glow)   zeros(size(R(:,t)))];

                elseif numel(fieldnames(data)) == 3
        
                    FaceVertexData = [(R(:,t)-Rlow)/(Rhigh-Rlow)   (G(:,t)-Glow)/(Ghigh-Glow)   (B(:,t)-Blow)/(Bhigh-Blow)];

                end
    
                  ax1 = subplot(10,8,[1:4 9:12 17:20 25:28]);  
                  h1 = patch( 'Faces',E','Vertices',P',...
                              'FaceVertexCData',FaceVertexData,...
                              'AmbientStrength', .75,...
                              'EdgeColor','none',...
                              'LineWidth',0.25,...
                              'FaceColor','interp',...
                              'Clipping','off',...
                              'FaceAlpha',1);
                  view(ax1, [0 15])
                  pbaspect([2 2 1])

%                   set(gca,'linewidth',1,'fontweight','b','fontsize',12)
                    axis off
                  title('Side View ','fontweight','n','fontsize',16)
    
  

                  ax2 = subplot(10,8,[5:8 13:16 21:24 29:32]);
                  patch('Faces',E','Vertices',P',...
                        'FaceVertexCData',FaceVertexData,...
                        'AmbientStrength', .75,...
                        'EdgeColor','none',...
                        'LineWidth',0.25,...
                        'FaceColor','interp',...
                        'Clipping','off',...
                        'FaceAlpha',1),
                  view(ax2, [0 -90])
%                   pbaspect([2 2 1])
                  zlim([2 2.5])
                  axis square
                  axis off
                  title('Bottom View','fontweight','n','fontsize',16)
    
                  ax4  = subplot(10,8,[45:48 53:56 61:64 69:72]);
                  patch('Faces',E','Vertices',P',...
                        'FaceVertexCData',FaceVertexData,...
                        'AmbientStrength', .75,...
                        'EdgeColor','none',...
                        'LineWidth',0.25,...
                        'FaceColor','interp',...
                        'Clipping','off',...
                        'FaceAlpha',1),
                  view(ax4,[0,90])
                  pbaspect([2 2 1])
                  zlim([2 2.5])
                  axis off
                  title('Top View','fontweight','n','fontsize',16)
                  axis square
       
                    if exist('R','var')
                        ax31  = subplot(10,8,41:44); 
                        colormap(ax31,cR);
                        c1 = colorbar(ax31,'southoutside','Position',[0.1 0.42 0.4 0.05],'Fontsize', 14);
                        c1.Label.String = strcat(legend_string{1},legend_string_2);
                        caxis([Rlow Rhigh]);
                        axis off
                    end
            
                    if exist('G','var')    
                        ax32  = subplot(10,8,49:52);
                        colormap(ax32,cG);
                        c2 = colorbar(ax32,'southoutside','Position',[0.1 0.25 0.4 0.05],'Fontsize', 14);
                        c2.Label.String = strcat(legend_string{2},legend_string_2);
                        caxis([Glow Ghigh]);
                        axis off
                    end
  
                    

   

       
       


% Create textbox
                        annotation('textbox',...
                                    [0.4 0.03 0.17 0.03],...
                                    'String',{strcat('time = ', num2str((t-1)*param.dt*param.T_scaling),' s')},...
                                    'LineStyle','none',...
                                    'FontWeight','n',...
                                    'FontSize',20,...
                                    'FontName','Helvetica Neue',...
                                    'FitBoxToText','on',...
                                    'EdgeColor','none',...
                                    'BackgroundColor','none');


                        drawnow,
                        frame = getframe(gcf);
                        writeVideo(v,frame);
        
            end
            close(v)
     
      

      elseif strcmp(plot_type_1,'pdeplot')
          
            if strcmp(plot_type_2,'molecule')
            
                legend_string_2 = ' (molecule)';
                if numel(fieldnames(data)) == 1

                    R = data.ch1;
                
                elseif numel(fieldnames(data)) == 2
                
                    R = data.ch1;
                    G = data.ch2;
                
                elseif numel(fieldnames(data)) == 3
                
                    R = data.ch1;
                    G = data.ch2;
                    B = data.ch3;
                end
                 
            
            elseif strcmp(plot_type_2,'concentration')
            
                legend_string_2 = ' (\mu M)';
                if numel(fieldnames(data)) == 1

                    R = data.ch1./umod.vol/param.Na*1e21;
                
                elseif numel(fieldnames(data)) == 2
                
                    R = data.ch1./umod.vol/param.Na*1e21;
                    G = data.ch2./umod.vol/param.Na*1e21;
                
                elseif numel(fieldnames(data)) == 3
                
                    R = data.ch1./umod.vol/param.Na*1e21;
                    G = data.ch2./umod.vol/param.Na*1e21;
                    B = data.ch3./umod.vol/param.Na*1e21;
                end
            
            else
                error('Specify plot type: molecule/concentration')
            
            end
            
            n = length(data.ch1(:));
    
            nlow  = 1;%round(0.02*n);
            nhigh = round(0.999*n);
%             nlow  = 1;%round(0.02*n);
%             nhigh = n;
            
            if exist('R','var')
         
                R_mod = R(:,40:end);
                Rsorted = sort(R_mod(:));
                n = length(Rsorted);    
                nlow  = 1;%round(0.02*n);
                nhigh = round(0.999*n);
                Rlow  = Rsorted(nlow);
                Rhigh = Rsorted(nhigh);
            end
         
            if exist('G','var')
                
                G_mod = G(:,40:end);
                Gsorted = sort(G_mod(:));
%                 Gsorted = sort(G(:));
                n = length(Rsorted);    
                nlow  = 1;%round(0.02*n);
                nhigh = round(0.999*n);
                Glow  = Gsorted(nlow);
                Ghigh = Gsorted(nhigh);
            end
         
            if exist('B','var')
         
                B_mod = B(:,40:end);
                Bsorted = sort(B_mod(:));
%                 Bsorted = sort(B(:));
                n = length(Rsorted);    
                nlow  = 1;%round(0.02*n);
                nhigh = round(0.999*n);
                Blow  = Bsorted(nlow);
                Bhigh = Bsorted(nhigh);
            end
            
            
     
            v = VideoWriter(strcat(file_name,'pdeplot.avi')); %,'Uncompressed AVI');
            v.FrameRate = 10;
            v.Quality = 100;
            open(v);
    

            fig =  findobj('type','figure');
            n_fig = length(fig); % number of open figure windows
            
                  
            for t = 1:1*param.T_sampling:length(tspan)  
%             for t = 201:10 *param.T_sampling:length(tspan)  
       
                figure(n_fig+1)
                clf
                set(gcf,'color','white')
    
    
                  ax1 = subplot(9,8,[1:4 9:12 17:20 25:28]) ;
                  n = 20;
                  cm1 = zeros(n,3);
                  cm1(:,1) = linspace(0,1,n);
                  h1 = pdeplot3D(model,'ColorMapData',R(:,t));
                  ax1.Colormap = cm1;
                  view(ax1, [0 -90])
                  pbaspect([2 2 1])
                  h11 = colorbar;
                  set(h11,'fontsize',14)
                  caxis([0 Rhigh])
                  ylabel(h11, strcat(legend_string{1},legend_string_2),'fontsize',16)
                  axis square
                  title('Bottom View','fontweight','n','fontsize',20)
                  axis off
    
                  
                  ax2 = subplot(9,8,[5:8 13:16 21:24 29:32]);
                  h2 = pdeplot3D(model,'ColorMapData',R(:,t));
                  n = 20;
                  cm2 = zeros(n,3);
                  cm2(:,2) = linspace(0,1,n);
                  ax2.Colormap = cm2;
                  view(ax2, [0 90])
                  pbaspect([2 2 1])
                  h22 = colorbar;
                  set(h22,'fontsize',14)
                  caxis([0 Rhigh])
                  ylabel(h22, strcat(legend_string{1},legend_string_2),'fontsize',16)
                  axis square
                  title('Top View','fontweight','n','fontsize',20)
                  
                  
                  ax3  = subplot(9,8,[41:44 49:52 57:60 65:68]);
                  pdeplot3D(model,'ColorMapData',R(:,t));
                  colormap(ax3,summer)
                  view(ax3,[90,15])
%                   pbaspect([2 2 1])
                  h3 = colorbar;
                  set(h3,'fontsize',14)
                  caxis([0 Ghigh])
                  ylabel(h3, strcat(legend_string{2},legend_string_2),'fontsize',16)
                  axis square
                  title('Bottom View','fontweight','n','fontsize',20)


               
                 


                  
                  ax4  = subplot(9,8,[45:48 53:56 61:64 69:72]);
                  pdeplot3D(model,'ColorMapData',G(:,t));
                  colormap(ax4,cool)
%                   view(ax4,[0,90])
                  view(ax4,[90,15])
%                   pbaspect([2 2 1])
                  h4 = colorbar;
                  set(h4,'fontsize',14)
                  caxis([0 Ghigh])
                  ylabel(h4, strcat(legend_string{2},legend_string_2),'fontsize',16)
                  axis square
                  title('Top View','fontweight','n','fontsize',16)


% Create textbox
                        annotation('textbox',...   
                                    [0.4 0.03 0.17 0.03],...
                                    'String',{strcat('time = ', num2str((t-1)*param.dt),' s')},...
                                    'LineStyle','none',...
                                    'FontWeight','bold',...
                                    'FontSize',18,...
                                    'FontName','Helvetica Neue',...
                                    'FitBoxToText','on',...
                                    'EdgeColor','none',...
                                    'BackgroundColor','none');


                        drawnow,
                        frame = getframe(gcf);
                        writeVideo(v,frame);
                        
        
            end
            close(v)
     

      end
 
end
