# Supplementary material for: Three-dimensional stochastic simulation of chemoattractant-mediated excitability in cells
Source: PLoS Comput Biol. 2021 Jul 14;17(7):e1008803. doi: 10.1371/journal.pcbi.1008803 (PMC8330952; doi:10.1371/journal.pcbi.1008803)
Supplement: S2 File — Matlab scripts used for simulating the various models. (ZIP) [file pcbi.1008803.s011.zip › Code/Figures/GPCR+LEGI+STEN/Figure 6/section_kymograph2.m]

% This file generates data for Figure 6 in 
% 
% Three-dimensional stochastic simulation of chemoattractant-mediated 
% excitability in cells
% 
% Debojyoti Biswas, Peter N. Devreotes, Pablo A. Iglesias
%
% PLoS Computational Biology, 2021

% creates kymographs of G_\beta\gamma, LEGI-inhibitor and RR (difference scheme)

function section_kymograph2(umod,param,comb_data)

    
%     H1 = 0.5;
%     H2 = 1.5;
    
    H1 = 1;
    H2 = 2;
    
    
    index_kymograph = intersect(find(param.P(3,:)>= H1),find(param.P(3,:)<= H2));

    x_new = param.P(1,index_kymograph);
    y_new = param.P(2,index_kymograph);
    z_new = 0*x_new;


    z_complex = x_new + 1i*y_new;
    theta_deg = angle(z_complex)*180/pi;

    binedges = linspace(-180,180,91);

%     figure;
%     histogram(theta_deg,'Binedges',binedges,'edgecolor','none')

    clear inde_kymo_2


    index_kymo_2 = cell(1,length(binedges)-1);
    for k = 1:length(binedges)-1
    
        index_kymo_2{k} = index_kymograph(intersect(find(theta_deg > binedges(k)),find(theta_deg <= binedges(k+1))));
        
    end
%%

%     data1 = comb_data.BG_molecule - comb_data.Ia_molecule;
    data1 = comb_data.BG_molecule;
    data2 = 0*comb_data.BG_molecule;
    data3 = 0*comb_data.Ra_molecule;

for j = 1:length(param.Time)
    for i = 1:length(index_kymo_2)
        
        data1_kymo_tmp{i} = data1(index_kymo_2{i},j);
        data1_kymo_max(j,i) = max(data1_kymo_tmp{i});
        
       
        data2_kymo_tmp{i} = data2(index_kymo_2{i},j);
        data2_kymo_max(j,i) = max(data2_kymo_tmp{i});
        
        data3_kymo_tmp{i} = data3(index_kymo_2{i},j);
        data3_kymo_max(j,i) = max(data3_kymo_tmp{i});
    end  
end

RGB_image = zeros([size(data1_kymo_max,2), size(data1_kymo_max,1), 3]);

RGB_image(:,:,2) = 255*circshift(data1_kymo_max,0,2)'/max(data1_kymo_max(:));
RGB_image(:,:,1) = 255*circshift(data2_kymo_max,0,2)'/max(data2_kymo_max(:));
% RGB_image(:,:,3) = 255*circshift(data3_kymo_max,45,2)'/max(data3_kymo_max(:));

RGB_image = uint8(RGB_image);

width_line = 4;
stimulus_index1 = param.T_vec(1)/param.dt+1;
RGB_image(:,stimulus_index1:stimulus_index1+width_line,1) = 255;
RGB_image(:,stimulus_index1:stimulus_index1+width_line,2) = 255;
RGB_image(:,stimulus_index1:stimulus_index1+width_line,3) = 255;
if length(param.T_vec)>2 
    stimulus_index2 = sum(param.T_vec(1:2))/param.dt+1;
    RGB_image(:,stimulus_index2:stimulus_index2+width_line,1) = 255;
    RGB_image(:,stimulus_index2:stimulus_index2+width_line,2) = 255;
    RGB_image(:,stimulus_index2:stimulus_index2+width_line,3) = 0;
end

if length(param.T_vec)>3 
    stimulus_index3 = sum(param.T_vec(1:3))/param.dt+1;
    RGB_image(:,stimulus_index3:stimulus_index3+width_line,1) = 255;
    RGB_image(:,stimulus_index3:stimulus_index3+width_line,2) = 255;
    RGB_image(:,stimulus_index3:stimulus_index3+width_line,3) = 255;
end
if length(param.T_vec)>4 
    stimulus_index4 = sum(param.T_vec(1:4))/param.dt+1;
    RGB_image(:,stimulus_index4:stimulus_index4+width_line,1) = 255;
    RGB_image(:,stimulus_index4:stimulus_index4+width_line,2) = 255;
    RGB_image(:,stimulus_index4:stimulus_index4+width_line,3) = 0;
end

figure('color','white')

subplot(3,1,1)
hold on
RGB_resized = imresize(RGB_image,[360 max(param.Time*param.T_scaling)*10]);
imshow(imadjust(RGB_resized,[.1 0 0; .8 .5 1],[]));
% imshow(RGB_resized);
title(['G_{\beta\gamma},  + cAMP, stimulus is applied @ ', num2str(param.T_vec_us_cumul(1)),' s, h = ',num2str(H1),'-',num2str(H2),' micron'],...
       'FontSize',14,'Fontweight','n','color',[0 0 0])
axis tight
xlabel('Time','color','k','FontSize',16)
ylabel('Degree','color','k','FontSize',16)


%     data1 = comb_data.BG_molecule - comb_data.Ia_molecule;
    data1 = 1*comb_data.Ia_molecule;
    data2 = 0*comb_data.BG_molecule;
    data3 = 0*comb_data.Ra_molecule;

for j = 1:length(param.Time)
    for i = 1:length(index_kymo_2)
        
        data1_kymo_tmp{i} = data1(index_kymo_2{i},j);
        data1_kymo_max(j,i) = max(data1_kymo_tmp{i});
        
       
        data2_kymo_tmp{i} = data2(index_kymo_2{i},j);
        data2_kymo_max(j,i) = max(data2_kymo_tmp{i});
        
        data3_kymo_tmp{i} = data3(index_kymo_2{i},j);
        data3_kymo_max(j,i) = max(data3_kymo_tmp{i});
    end  
end

RGB_image = zeros([size(data1_kymo_max,2), size(data1_kymo_max,1), 3]);

RGB_image(:,:,1) = 255*circshift(data1_kymo_max,0,2)'/max(data1_kymo_max(:));
RGB_image(:,:,2) = 255*circshift(data2_kymo_max,0,2)'/max(data2_kymo_max(:));
% RGB_image(:,:,3) = 255*circshift(data3_kymo_max,45,2)'/max(data3_kymo_max(:));

RGB_image = uint8(RGB_image);

width_line = 4;
stimulus_index1 = param.T_vec(1)/param.dt+1;
RGB_image(:,stimulus_index1:stimulus_index1+width_line,1) = 255;
RGB_image(:,stimulus_index1:stimulus_index1+width_line,2) = 255;
RGB_image(:,stimulus_index1:stimulus_index1+width_line,3) = 255;
if length(param.T_vec)>2 
    stimulus_index2 = sum(param.T_vec(1:2))/param.dt+1;
    RGB_image(:,stimulus_index2:stimulus_index2+width_line,1) = 255;
    RGB_image(:,stimulus_index2:stimulus_index2+width_line,2) = 255;
    RGB_image(:,stimulus_index2:stimulus_index2+width_line,3) = 0;
end

if length(param.T_vec)>3 
    stimulus_index3 = sum(param.T_vec(1:3))/param.dt+1;
    RGB_image(:,stimulus_index3:stimulus_index3+width_line,1) = 255;
    RGB_image(:,stimulus_index3:stimulus_index3+width_line,2) = 255;
    RGB_image(:,stimulus_index3:stimulus_index3+width_line,3) = 255;
end
if length(param.T_vec)>4 
    stimulus_index4 = sum(param.T_vec(1:4))/param.dt+1;
    RGB_image(:,stimulus_index4:stimulus_index4+width_line,1) = 255;
    RGB_image(:,stimulus_index4:stimulus_index4+width_line,2) = 255;
    RGB_image(:,stimulus_index4:stimulus_index4+width_line,3) = 0;
end


subplot(3,1,2)
hold on
RGB_resized = imresize(RGB_image,[360 max(param.Time*param.T_scaling)*10]);
imshow(imadjust(RGB_resized,[.1 0 0; .8 .5 1],[]));
% imshow(RGB_resized);
title(['I^*,  + cAMP, stimulus is applied @ ', num2str(param.T_vec_us_cumul(1)),' s, h = ',num2str(H1),'-',num2str(H2),' micron'],...
       'FontSize',14,'Fontweight','n','color',[0 0 0])
axis tight
xlabel('Time','color','k','FontSize',16)
ylabel('Degree','color','k','FontSize',16)


    data1 = comb_data.BG_molecule - comb_data.Ia_molecule;
    data2 = 0*comb_data.BG_molecule;
    data3 = 0*comb_data.Ra_molecule;

for j = 1:length(param.Time)
    for i = 1:length(index_kymo_2)
        
        data1_kymo_tmp{i} = data1(index_kymo_2{i},j);
        data1_kymo_max(j,i) = max(data1_kymo_tmp{i});
        
       
        data2_kymo_tmp{i} = data2(index_kymo_2{i},j);
        data2_kymo_max(j,i) = max(data2_kymo_tmp{i});
        
        data3_kymo_tmp{i} = data3(index_kymo_2{i},j);
        data3_kymo_max(j,i) = max(data3_kymo_tmp{i});
    end  
end

RGB_image = zeros([size(data1_kymo_max,2), size(data1_kymo_max,1), 3]);

RGB_image(:,:,3) = 255*circshift(data1_kymo_max,0,2)'/max(data1_kymo_max(:));
RGB_image(:,:,2) = 255*circshift(data2_kymo_max,0,2)'/max(data2_kymo_max(:));
% RGB_image(:,:,3) = 255*circshift(data3_kymo_max,45,2)'/max(data3_kymo_max(:));

RGB_image = uint8(RGB_image);

width_line = 4;
stimulus_index1 = param.T_vec(1)/param.dt+1;
RGB_image(:,stimulus_index1:stimulus_index1+width_line,1) = 255;
RGB_image(:,stimulus_index1:stimulus_index1+width_line,2) = 255;
RGB_image(:,stimulus_index1:stimulus_index1+width_line,3) = 255;
if length(param.T_vec)>2 
    stimulus_index2 = sum(param.T_vec(1:2))/param.dt+1;
    RGB_image(:,stimulus_index2:stimulus_index2+width_line,1) = 255;
    RGB_image(:,stimulus_index2:stimulus_index2+width_line,2) = 255;
    RGB_image(:,stimulus_index2:stimulus_index2+width_line,3) = 0;
end

if length(param.T_vec)>3 
    stimulus_index3 = sum(param.T_vec(1:3))/param.dt+1;
    RGB_image(:,stimulus_index3:stimulus_index3+width_line,1) = 255;
    RGB_image(:,stimulus_index3:stimulus_index3+width_line,2) = 255;
    RGB_image(:,stimulus_index3:stimulus_index3+width_line,3) = 255;
end
if length(param.T_vec)>4 
    stimulus_index4 = sum(param.T_vec(1:4))/param.dt+1;
    RGB_image(:,stimulus_index4:stimulus_index4+width_line,1) = 255;
    RGB_image(:,stimulus_index4:stimulus_index4+width_line,2) = 255;
    RGB_image(:,stimulus_index4:stimulus_index4+width_line,3) = 0;
end


subplot(3,1,3)
hold on
RGB_resized = imresize(RGB_image,[360 max(param.Time*param.T_scaling)*10]);
imshow(imadjust(RGB_resized,[.1 0 0; .8 .5 1],[]));
% imshow(RGB_resized);
title(['RR^*,  + cAMP, stimulus is applied @ ', num2str(param.T_vec_us_cumul(1)),' s, h = ',num2str(H1),'-',num2str(H2),' micron'],...
       'FontSize',14,'Fontweight','n','color',[0 0 0])
axis tight
xlabel('Time','color','k','FontSize',16)
ylabel('Degree','color','k','FontSize',16)
end
