# Supplementary material for: Three-dimensional stochastic simulation of chemoattractant-mediated excitability in cells
Source: PLoS Comput Biol. 2021 Jul 14;17(7):e1008803. doi: 10.1371/journal.pcbi.1008803 (PMC8330952; doi:10.1371/journal.pcbi.1008803)
Supplement: S2 File — Matlab scripts used for simulating the various models. (ZIP) [file pcbi.1008803.s011.zip › Code/Figures/GPCR+LEGI+STEN/Figure 6/section_kymograph_needle.m]

% This file generates data for Figure 6 in 
% 
% Three-dimensional stochastic simulation of chemoattractant-mediated 
% excitability in cells
% 
% Debojyoti Biswas, Peter N. Devreotes, Pablo A. Iglesias
%
% PLoS Computational Biology, 2021

function G_data_sum = section_kymograph3(umod,param,comb_data)

%     data1 = comb_data.BG_molecule - comb_data.Ia_molecule;
%     data2 = 0*comb_data.B_molecule;
%     data3 = comb_data.Ra_molecule;
    
    data1 = comb_data.Fa_molecule(:,1:end);
    data2 = comb_data.B_molecule(:,1:end);
    data3 = comb_data.Ra_molecule(:,1:end);
    param.Time = param.Time(1:end);
    H1 = 0.5;
    H2 = 1.5;
    
%     H1 = 1;
%     H2 = 2;
    
    index_kymograph = intersect(find(param.P(3,:)>= H1),find(param.P(3,:)<= H2));

    x_new = param.P(1,index_kymograph);
    y_new = param.P(2,index_kymograph);
    z_new = 0*x_new;


    z_complex = x_new + 1i*y_new;
    theta_deg = angle(z_complex)*180/pi;

    binedges = linspace(-180,180,91);

%     figure;
%     histogram(theta_deg,'Binedges',binedges,'edgecolor','none')

    clear inde_kymo_2


    index_kymo_2 = cell(1,length(binedges)-1);
    for k = 1:length(binedges)-1
    
        index_kymo_2{k} = index_kymograph(intersect(find(theta_deg > binedges(k)),find(theta_deg <= binedges(k+1))));
        
    end
%%
for j = 1:length(param.Time)
    for i = 1:length(index_kymo_2)
        
        data1_kymo_tmp{i} = data1(index_kymo_2{i},j);
        data1_kymo_max(j,i) = max(data1_kymo_tmp{i});
        
       
        data2_kymo_tmp{i} = data2(index_kymo_2{i},j);
        data2_kymo_max(j,i) = max(data2_kymo_tmp{i});
        
        data3_kymo_tmp{i} = data3(index_kymo_2{i},j);
        data3_kymo_max(j,i) = max(data3_kymo_tmp{i});

        
    end  
end

G_data = data1_kymo_max;
G_data_sum = sum(G_data,2);
G_data_sum = G_data_sum/max(G_data_sum(200:end));

% figure('color','white')
% set(gca,'linewidth',1,'fontsize',16)
% hold on
% plot(param.Time*param.T_scaling-param.T_vec_us(1),G_data_sum)
% xlim([-30 100])


RGB_image = zeros([size(data1_kymo_max,2), size(data1_kymo_max,1), 3]);

RGB_image(:,:,1) = 255*circshift(data2_kymo_max,0,2)'/max(data2_kymo_max(:));
RGB_image(:,:,2) = 255*circshift(data1_kymo_max,0,2)'/max(data1_kymo_max(:));
% RGB_image(:,:,3) = 255*circshift(data3_kymo_max,45,2)'/max(data3_kymo_max(:));

RGB_image = uint8(RGB_image);
width_line = 1;
stimulus_index1 = param.T_vec(1)/param.dt+1;
RGB_image(:,stimulus_index1:stimulus_index1+width_line,1) = 255;
RGB_image(:,stimulus_index1:stimulus_index1+width_line,2) = 255;
RGB_image(:,stimulus_index1:stimulus_index1+width_line,3) = 255;
% if length(param.T_vec)>2 
%     stimulus_index2 = sum(param.T_vec(1:2))/param.dt+1;
%     RGB_image(:,stimulus_index2:stimulus_index2+width_line,1) = 255;
%     RGB_image(:,stimulus_index2:stimulus_index2+width_line,2) = 255;
%     RGB_image(:,stimulus_index2:stimulus_index2+width_line,3) = 0;
% end
% 
% if length(param.T_vec)>3 
%     stimulus_index3 = sum(param.T_vec(1:3))/param.dt+1;
%     RGB_image(:,stimulus_index3:stimulus_index3+width_line,1) = 255;
%     RGB_image(:,stimulus_index3:stimulus_index3+width_line,2) = 255;
%     RGB_image(:,stimulus_index3:stimulus_index3+width_line,3) = 255;
% end
% if length(param.T_vec)>4 
%     stimulus_index4 = sum(param.T_vec(1:4))/param.dt+1;
%     RGB_image(:,stimulus_index4:stimulus_index4+width_line,1) = 255;
%     RGB_image(:,stimulus_index4:stimulus_index4+width_line,2) = 255;
%     RGB_image(:,stimulus_index4:stimulus_index4+width_line,3) = 0;
% end

% figure;
% hold on
% imagesc(smoothdata(data1_kymo_max,2)')
% title('RO','fontweight','n')
% axis tight

figure('color','white')


hold on
RGB_resized = imresize(RGB_image,[360 max(param.Time*param.T_scaling)*4]);
imshow(imadjust(RGB_resized,[.1 0 0; .8 .5 1],[]));
% imshow(RGB_resized);
% title(['+ cAMP, stimulus is applied @ ', num2str(param.T_vec_us_cumul(1)),' s, h = ',num2str(H1),'-',num2str(H2),' micron'],...
%        'FontSize',14,'Fontweight','n','color',[0 0 0])
axis tight
xlabel('Time','color','k','FontSize',16)
ylabel('Degree','color','k','FontSize',16)

exist('G_data_sum','var')
 if ~exist('G_data_sum','var')
    G_data_sum = [];
 end
size(G_data_sum)


size(data2_kymo_max)

figure('color','white')
time_plot = param.Time*param.T_scaling-param.T_vec_us(1);
subplot(2,1,1)
set(gca,'linewidth',1,'fontsize',12)
hold on
h1 = plot(time_plot,smooth(data2_kymo_max(:,45)),'r','linewidth',2);
h2 = plot(time_plot,smooth(data1_kymo_max(:,45)),'g','linewidth',2);
h3 = plot(time_plot,smooth(data3_kymo_max(:,45)),'b','linewidth',2);
xlim([-10 Inf])
ylim([0 120])
hLegend = legend([h2,h1,h3],{'F^*','B','R^*'},'fontsize',16,'edgecolor','none','color','white');
set(hLegend.BoxFace, 'ColorType','truecoloralpha', 'ColorData',uint8(255*[1;1;1;.8]))
title('Front','fontsize',20,'fontweight','n')

subplot(2,1,2)
set(gca,'linewidth',1,'fontsize',12)
hold on
h1 = plot(time_plot,smooth(data2_kymo_max(:,1)),'r','linewidth',2);
h2 = plot(time_plot,smooth(data1_kymo_max(:,1)),'g','linewidth',2);
h3 = plot(time_plot,smooth(data3_kymo_max(:,1)),'b','linewidth',2);
xlim([-10 Inf])
ylim([0 120])
hLegend = legend([h2,h1,h3],{'F^*','B','R^*'},'fontsize',16,'edgecolor','none','color','white');
set(hLegend.BoxFace, 'ColorType','truecoloralpha', 'ColorData',uint8(255*[1;1;1;.8]))
title('Back','fontsize',20,'fontweight','n')


data1 = comb_data.BG_molecule(:,1:end);
data2 = comb_data.Ia_molecule(:,1:end);
data3 = comb_data.BG_molecule(:,1:end)-comb_data.Ia_molecule(:,1:end);
for j = 1:length(param.Time)
    for i = 1:length(index_kymo_2)
        
        data1_kymo_tmp{i} = data1(index_kymo_2{i},j);
        data1_kymo_max(j,i) = max(data1_kymo_tmp{i});
        
       
        data2_kymo_tmp{i} = data2(index_kymo_2{i},j);
        data2_kymo_max(j,i) = max(data2_kymo_tmp{i});
        
%         data3_kymo_tmp{i} = data3(index_kymo_2{i},j);
%         data3_kymo_max(j,i) = max(data3_kymo_tmp{i});

        data3_kymo_max(j,i) = max(data1_kymo_max(j,i) - data2_kymo_max(j,i),0);
        
    end  
end

figure('color','white')
time_plot = param.Time*param.T_scaling-param.T_vec_us(1);
subplot(2,1,1)
set(gca,'linewidth',1,'fontsize',12)
hold on
h1 = plot(time_plot,smooth(data2_kymo_max(:,45)),'r','linewidth',2);
h2 = plot(time_plot,smooth(data1_kymo_max(:,45)),'g','linewidth',2);
h3 = plot(time_plot,smooth(data3_kymo_max(:,45)),'b','linewidth',2);
xlim([-10 Inf])
ylim([0 25])
hLegend = legend([h2,h1,h3],{'G_{\beta\gamma}','I^*','G_{\beta\gamma}-I^*'},'fontsize',16,'edgecolor','none','color','white');
set(hLegend.BoxFace, 'ColorType','truecoloralpha', 'ColorData',uint8(255*[1;1;1;.8]))
title('Front','fontsize',20,'fontweight','n')

subplot(2,1,2)
set(gca,'linewidth',1,'fontsize',12)
hold on
h1 = plot(time_plot,smooth(data2_kymo_max(:,1)),'r','linewidth',2);
h2 = plot(time_plot,smooth(data1_kymo_max(:,1)),'g','linewidth',2);
h3 = plot(time_plot,smooth(data3_kymo_max(:,1)),'b','linewidth',2);
xlim([-10 Inf])
ylim([0 25])
hLegend = legend([h2,h1,h3],{'G_{\beta\gamma}','I^*','G_{\beta\gamma}-I^*'},'fontsize',16,'edgecolor','none','color','white');
set(hLegend.BoxFace, 'ColorType','truecoloralpha', 'ColorData',uint8(255*[1;1;1;.8]))
title('Back','fontsize',20,'fontweight','n')


%%

data1 = comb_data.cAMP_molecule(:,1:end);
data2_tmp = comb_data.HC_molecule(:,1:end)+comb_data.LC_molecule(:,1:end)+comb_data.SC_molecule(:,1:end);
    
data2 = data2_tmp + data1;

for j = 1:length(param.Time)
    for i = 1:length(index_kymo_2)
        
        data1_kymo_tmp{i} = data1(index_kymo_2{i},j);
        data1_kymo_max(j,i) = max(data1_kymo_tmp{i});
        
        data2_kymo_tmp{i} = data2(index_kymo_2{i},j);
        data2_kymo_max(j,i) = max(data2_kymo_tmp{i});
        

    end  
end

figure('color','white')
time_plot = param.Time*param.T_scaling-param.T_vec_us(1);
subplot(2,1,1)
set(gca,'linewidth',1,'fontsize',12)
hold on
h1 = plot(time_plot,smooth(data1_kymo_max(:,45)),'g','linewidth',2);

% xlim([-10 Inf])
% ylim([0 Inf])
% hLegend = legend(h1,{'cAMP'},'fontsize',16,'edgecolor','none','color','white');
% set(hLegend.BoxFace, 'ColorType','truecoloralpha', 'ColorData',uint8(255*[1;1;1;.8]))
% title('Front','fontsize',20,'fontweight','n')
% 
% subplot(2,1,2)
% set(gca,'linewidth',1,'fontsize',12)
hold on
h1 = plot(time_plot,smooth(data1_kymo_max(:,1)),'r','linewidth',2);
h1 = plot(time_plot,smooth(data2_kymo_max(:,1)),'g--','linewidth',2);
h1 = plot(time_plot,smooth(data2_kymo_max(:,45)),'r--','linewidth',2);

xlim([-10 Inf])
ylim([0 Inf])
hLegend = legend(h1,{'cAMP'},'fontsize',16,'edgecolor','none','color','white');
set(hLegend.BoxFace, 'ColorType','truecoloralpha', 'ColorData',uint8(255*[1;1;1;.8]))
title('Front (green), Back(red)','fontsize',20,'fontweight','n')

end
