# Supplementary material for: Three-dimensional stochastic simulation of chemoattractant-mediated excitability in cells
Source: PLoS Comput Biol. 2021 Jul 14;17(7):e1008803. doi: 10.1371/journal.pcbi.1008803 (PMC8330952; doi:10.1371/journal.pcbi.1008803)
Supplement: S2 File — Matlab scripts used for simulating the various models. (ZIP) [file pcbi.1008803.s011.zip › Code/Figures/GPCR+LEGI+STEN/Figure 6/section_kymograph3.m]

% This file generates data for Figure 6 in 
% 
% Three-dimensional stochastic simulation of chemoattractant-mediated 
% excitability in cells
% 
% Debojyoti Biswas, Peter N. Devreotes, Pablo A. Iglesias
%
% PLoS Computational Biology, 2021

% function creates RasGTP and PIP2 kymograph

function G_data_sum = section_kymograph(umod,param,comb_data)

% storing data

    data1 = comb_data.Fa_molecule(:,1:end); % RasGTP
    data2 = comb_data.B_molecule(:,1:end); % PIP2
    data3 = comb_data.Ra_molecule(:,1:end); % PKBsa

    param.Time = param.Time(1:end);
    H1 = 0.5; % heights in micron
    H2 = 1.5;

% if you want to look at the higher z-section
%     H1 = 1;
%     H2 = 2;
    
    index_kymograph = intersect(find(param.P(3,:)>= H1),find(param.P(3,:)<= H2));

    x_new = param.P(1,index_kymograph);
    y_new = param.P(2,index_kymograph);
    z_new = 0*x_new;


    z_complex = x_new + 1i*y_new;
    theta_deg = angle(z_complex)*180/pi;

    binedges = linspace(-180,180,91);

%     figure;
%     histogram(theta_deg,'Binedges',binedges,'edgecolor','none')

    clear inde_kymo_2


    index_kymo_2 = cell(1,length(binedges)-1);
    for k = 1:length(binedges)-1
    
        index_kymo_2{k} = index_kymograph(intersect(find(theta_deg > binedges(k)),find(theta_deg <= binedges(k+1))));
        
    end
%%
for j = 1:length(param.Time)
    for i = 1:length(index_kymo_2)
        
        data1_kymo_tmp{i} = data1(index_kymo_2{i},j);
        data1_kymo_max(j,i) = max(data1_kymo_tmp{i});
        
       
        data2_kymo_tmp{i} = data2(index_kymo_2{i},j);
        data2_kymo_max(j,i) = max(data2_kymo_tmp{i});
        
        data3_kymo_tmp{i} = data3(index_kymo_2{i},j);
        data3_kymo_max(j,i) = max(data3_kymo_tmp{i});
    end  
end

G_data = data1_kymo_max;
G_data_sum = sum(G_data,2);
G_data_sum = G_data_sum/max(G_data_sum(200:end));


RGB_image = zeros([size(data1_kymo_max,2), size(data1_kymo_max,1), 3]);

RGB_image(:,:,1) = 255*circshift(data2_kymo_max,0,2)'/max(data2_kymo_max(:));
RGB_image(:,:,2) = 255*circshift(data1_kymo_max,0,2)'/max(data1_kymo_max(:));
% RGB_image(:,:,3) = 255*circshift(data3_kymo_max,45,2)'/max(data3_kymo_max(:));

RGB_image = uint8(RGB_image);
width_line = 1;
stimulus_index1 = param.T_vec(1)/param.dt+1;
RGB_image(:,stimulus_index1:stimulus_index1+width_line,1) = 255;
RGB_image(:,stimulus_index1:stimulus_index1+width_line,2) = 255;
RGB_image(:,stimulus_index1:stimulus_index1+width_line,3) = 255;


figure('color','white')

hold on
RGB_resized = imresize(RGB_image,[360 max(param.Time*param.T_scaling)*4]);
imshow(imadjust(RGB_resized,[.1 0 0; .8 .5 1],[]));

axis tight
xlabel('Time','color','k','FontSize',16)
ylabel('Degree','color','k','FontSize',16)


end
