# Supplementary material for: Three-dimensional stochastic simulation of chemoattractant-mediated excitability in cells
Source: PLoS Comput Biol. 2021 Jul 14;17(7):e1008803. doi: 10.1371/journal.pcbi.1008803 (PMC8330952; doi:10.1371/journal.pcbi.1008803)
Supplement: S2 File — Matlab scripts used for simulating the various models. (ZIP) [file pcbi.1008803.s011.zip › Code/Figures/GPCR/Figure 2, Supplementary Figure 2/cAMP_dose_response.m]

% % This file generates data for Figure 2 in 
% 
% % Three-dimensional stochastic simulation of chemoattractant-mediated 
% excitability in cells
% 
% Debojyoti Biswas, Peter N. Devreotes, Pablo A. Iglesias
%
% PLoS Computational Biology, 2021


%% function cAMP_dose_response_phosphorylation

    clear
    close all
    clc    
    format short
    warning('off','all')
    
%% adding paths

    path_to_urdme = strcat(pwd,'/urdme-master/');
    addpath(genpath([path_to_urdme 'urdme/']))
    
    path_to_geometry = strcat(pwd,'/geometry_files/');
    addpath(genpath(path_to_geometry))
    
    path_to_essential_files = strcat(pwd,'/Essential_Files');
    addpath(genpath(path_to_essential_files))
    
%% 
%   This loop changes the concentration of cAMP
    conc_power = 0.5:0.2:8; 
    N_cells = length(conc_power);
    
%% 
tic
    for K = 1:N_cells
        for KK = 1:10
            close all
        clc
        fprintf('cell = %d, iteration = %d\n',K,KK)
    
        clear umod  Umod1 param
    
%%  Parameters
    
        param = param_setup;
    
%% Time  

        dt = 0.1;
        param.T_sampling = 0.1/dt;
        if  param.T_sampling < 1
            error('T_sampling can not be fraction')
        end
        param.dt = dt;
        param.Tscaling = 1;
        T_vec = [20 30]/param.Tscaling;


        for i  = 1:length(T_vec)
            param.tspan{i} = 0:param.dt:T_vec(i);             
        end
        param.Time = 0:param.dt:sum(T_vec);
    


%% build the geometry

        model = createpde;
        model_file_name = 'My_cell_1.stl';
%       model_file_name = 'New_cell3D.stl';
        importGeometry(model,model_file_name);

        Hmax = 0.3;
        Hmin = Hmax/3;
        mesh = generateMesh(model,'GeometricOrder','linear','Hmax',Hmax,'Hmin',Hmin);
        P = model.Mesh.Nodes;
        E = model.Mesh.Elements;
    
        param.P = P;
        param.E = E;
    
%       figure('color','white')
%       hold on
%       pdeplot3D(model)
    

        x = P(1,:)';
        y = P(2,:)';
        z = P(3,:)';
    
        if strcmp(model_file_name,'My_cell_1.stl')
        
            R = 5;
            r = sqrt(x.^2/R^2+y.^2/R^2+z.^2/R^2);
        
            outer_curved_surf_indices = r > max(r)-0.02;
            bottom_surf_indices = abs(z) < 0.02;
       
        elseif strcmp(model_file_name,'New_cell3D.stl')
        
            a = 5; b = 5; c = 4;
            r = sqrt(x.^2/a^2+y.^2/b^2+z.^2/c^2);
        
            outer_curved_surf_indices = r>max(r)-0.02;
        
            index2 = find(z<= min(z)+0.02);
            bottom_surf_indices = 0*outer_curved_surf_indices;
            bottom_surf_indices(index2) = 1;
            bottom_surf_indices = logical(bottom_surf_indices);
        
        end
   
        combined_outer_surf_indices = or(bottom_surf_indices,outer_curved_surf_indices);
        param.combined_outer_surf_indices = combined_outer_surf_indices;
 
% specifying different domains
        sd = ones(size(P,2),1);
        sd(outer_curved_surf_indices) = 2; % outer curved surfaces: membrane
        sd(bottom_surf_indices) = 3; % bottom surface
    
    
%% Assemble Diffusion part
    
        param.Mspecies = 7+5;
    
        param.D_cAMP = 0;
        param.D_H  = 2.7e-2*(1+0.40*randn);       % diffusion constant for H
        param.D_L  = 2.7e-2*(1+0.40*randn);       % diffusion constant for L
        param.D_S  = 2.7e-2*(1+0.40*randn);       % diffusion constant for S
        param.D_HC = 2.7e-2*(1+0.405*randn);      % diffusion constant for HC
        param.D_LC = 2.7e-2*(1+0.40*randn);      % diffusion constant for LC
        param.D_SC = 2.7e-2*(1+0.40*randn);       % diffusion constant for SC

        
        param.D_P = 10*2.7e-2*(1+0.40*randn);      % diffusion constant for P
        param.D_PH = 2.7e-2*(1+0.40*randn);       % diffusion constant for PH
        param.D_PL = 2.7e-2*(1+0.40*randn);       % diffusion constant for PL
        
        
        param.D_PHC = 2.7e-2*(1+0.40*randn);       % diffusion constant for PHC
        param.D_PLC = 2.7e-2*(1+0.40*randn);       % diffusion constant for PLC
        
        
        D_vector = [ param.D_cAMP,...
                     param.D_H,  param.D_L,  param.D_S, ...
                     param.D_HC, param.D_LC, param.D_SC,...
                     param.D_P,...
                     param.D_PH,param.D_PL,...
                     param.D_PHC,param.D_PLC]*param.Tscaling;
    
        Diffusion_constants = num2cell(D_vector);
        umod = pde2urdme3D(model,Diffusion_constants);
    

        umod.pde.E = param.E;

             
             
% restricting diffusion in certain domains

        umod.sd = sd;
        membrane = unique([find(umod.sd == 2);find(umod.sd == 3)]);
        cortex = setdiff(1:1:length(umod.vol),membrane)';
        
        umod.private.Mspecies = length(Diffusion_constants);
        
        diffusion_restriction_list.domain = cell(1,1);
        diffusion_restriction_list.species = cell(1,1);
    
        diffusion_restriction_list.domain{1} = cortex;
        diffusion_restriction_list.species{1} = 1:1:umod.private.Mspecies;
    
        umod = modify_diffusion(umod,diffusion_restriction_list);             

%% 
        if param.Mspecies~= length(D_vector)
            error('Mismatch between No. of Species and Diffusion Terms');
        end
    
        if exist('tspan','var')
            umod.tspan = tspan;
        end
         
%%  Initial Condition

    
        param.valid_index_IC = cell(1,param.Mspecies+1);
    
        for k = 1:length(param.valid_index_IC)
            param.valid_index_IC{k} = combined_outer_surf_indices;
        end
    

        n_cAMP0_tot   = round(10^conc_power(1));
%         n_cAMP1_tot   = 20*nnz(combined_outer_surf_indices);
        n_cAMP1_tot   = round(10^conc_power(K));
           
        

        n_cAR1_free_tot = round(70000+5000*randn);
        n_H0_tot = round(n_cAR1_free_tot*0.385);
        n_L0_tot = round(n_cAR1_free_tot*0.575);
        n_S0_tot = round(n_cAR1_free_tot*0.04);
    
        n_cAR1_occupied_tot = 0;
        n_HC0_tot = round(n_cAR1_occupied_tot*0.07);
        n_LC0_tot = round(n_cAR1_occupied_tot*0.9);
        n_SC0_tot = round(n_cAR1_occupied_tot*0.03);
    
        n_cAR1_tot = n_cAR1_free_tot + n_cAR1_occupied_tot;
       
        
    
        param.logic_vector_random = zeros(1,param.Mspecies+1);
        param.logic_vector_uniform = zeros(1,param.Mspecies+1);
        param.random_IC_vec = 1:1:param.Mspecies+1;
        param.logic_vector_random(param.random_IC_vec) = 1;
        param.uniform_IC_vec = setdiff(1:1:param.Mspecies,param.random_IC_vec);
        param.logic_vector_uniform(param.uniform_IC_vec) = 1;
        
        n_P0_tot  = 10000;
        n_PH0_tot  = 0;
        n_PHC0_tot = 0;
        n_PL0_tot  = 0;
        n_PLC0_tot = 0;
        
        init_total_molecule_vector = [  n_cAMP0_tot,...
                                        n_H0_tot,n_L0_tot,n_S0_tot,...
                                        n_HC0_tot,n_LC0_tot,n_SC0_tot,...
                                        n_P0_tot,n_PH0_tot,n_PHC0_tot,n_PL0_tot,n_PLC0_tot,...
                                        n_cAMP1_tot];

                                
  
        init_total_molecule_vector_random  = init_total_molecule_vector.*param.logic_vector_random;
        init_total_molecule_vector_uniform = init_total_molecule_vector.*param.logic_vector_uniform;
    
        init_dist_random  = random_distribution(init_total_molecule_vector_random, param);
        init_dist_uniform = uniform_distribution(init_total_molecule_vector_uniform, param);
    
    
    
        cAMP0   = cell2mat(init_dist_random(1))  + cell2mat(init_dist_uniform(1));
        H0      = cell2mat(init_dist_random(2))  + cell2mat(init_dist_uniform(2));
        L0      = cell2mat(init_dist_random(3))  + cell2mat(init_dist_uniform(3));
        S0      = cell2mat(init_dist_random(4))  + cell2mat(init_dist_uniform(4));
        HC0     = cell2mat(init_dist_random(5))  + cell2mat(init_dist_uniform(5));
        LC0     = cell2mat(init_dist_random(6))  + cell2mat(init_dist_uniform(6));
        SC0     = cell2mat(init_dist_random(7))  + cell2mat(init_dist_uniform(7));
        
        P0      = cell2mat(init_dist_random(8))  + cell2mat(init_dist_uniform(8));
        PH0     = cell2mat(init_dist_random(9))  + cell2mat(init_dist_uniform(9));
        PHC0    = cell2mat(init_dist_random(10))  + cell2mat(init_dist_uniform(10));
       
        PL0     = cell2mat(init_dist_random(11))  + cell2mat(init_dist_uniform(11));
        PLC0    = cell2mat(init_dist_random(12))  + cell2mat(init_dist_uniform(12));
        cAMP1   = cell2mat(init_dist_random(13))  + cell2mat(init_dist_uniform(13));
       
    
        field_names = {'cAMP','H','L','S','HC','LC','SC','P','PH','PHC','PL','PLC'};    
    

%% cAMP stimulus


    param.surface = 3*pi*5^2;
    tmp_vec = find(combined_outer_surf_indices);
    
    cAMP_conc1_in_um = 0.5;
    cAMP_molecules1_tot = cAMP_conc1_in_um*param.Na*1e-21*param.surface;

    cAMP_molecule1_per_node = 20;
    cAMP_signal1 = zeros(1,length(param.P));
    cAMP_signal1(combined_outer_surf_indices) = cAMP_molecule1_per_node;
    
%     cAMP_conc2_in_um = 0.20;
%     cAMP_molecules2_tot = cAMP_conc2_in_um*param.Na*1e-21*param.surface;
% 
%     cAMP_molecule2_per_node = 1;
    cAMP_signal2 = zeros(1,length(param.P));
    cAMP_signal2(combined_outer_surf_indices(tmp_vec(ceil(nnz(tmp_vec)*rand(1,60))))) = 1;

    cAMP_signal3 = zeros(1,length(param.P));
    cAMP_signal3(combined_outer_surf_indices(tmp_vec(ceil(nnz(tmp_vec)*rand(1,10))))) = 1;
    

%     cAMP_signal{1} = cAMP_signal3;
%     cAMP_signal{2} = cAMP_signal1;
    
    cAMP_signal{1} = cAMP0;
    cAMP_signal{2} = cAMP1;
    
    
    
    cAMP_profile(cAMP_signal{1},model,param)
    cAMP_profile(cAMP_signal{2},model,param)
    
    sum1 = sum(cAMP_signal{1})
    sum2 = sum(cAMP_signal{2})
    

%%        
    umod.private.param = param;

    Umod = cell(1,length(T_vec));
    processed_data = cell(1,length(T_vec));
    
        for k = 1:length(param.tspan)
            k
    
            Umod{k} = umod;
            Umod{k}.private.run_no = k;
        
            if k == 1
                
                cAMP_init = cAMP0;

                      
                Umod{k}.private.init_cond = [   cAMP_init;...
                                                H0;L0;S0;...
                                                HC0;LC0;SC0;...
                                                P0;PH0;PHC0;PL0;PLC0];
                                            
                Umod{k}.private.init_cond(1,:) = cell2mat(cAMP_signal(k));
                sd_tmp = ones(1,size(param.P,2));
                Umod{k}.sd = sd_tmp;
                        
            else
            
                Umod{k}.private.init_cond      = create_init_cond(processed_data{k-1},field_names,Umod{k});
                Umod{k}.private.init_cond(1,:) = cell2mat(cAMP_signal(k));
                
                sd_tmp = ones(1,size(param.P,2));
                Umod{k}.sd = sd_tmp;
            
            end
        
            if isfield(param, 'tspan') && any(param.tspan{k})
                Umod{k}.tspan = param.tspan{k};
            end  
    
            Umod{k}         = reaction_model(Umod{k},param);
%             mean_vol = mean(Umod{k}.vol);
            vol_c = 1;%0.1330*5/mean_vol;
            Umod{k}.vol =  Umod{k}.vol*vol_c;

        
            Umod{k} = urdme(Umod{k},'propensities','reaction_model','report',0); 

%  Data Processing

            plot_data = 1;
            processed_data{k} = data_processing(Umod{k},plot_data,param.T_sampling,field_names);
        
        end 
        
%% Combining the data
% close all
clc

        plot_data = 1;
        comb_data = combining_data(processed_data,umod,field_names,param,plot_data);   

        
%%
clc

    data_unoccu = comb_data.H_molecule+comb_data.L_molecule+comb_data.S_molecule+comb_data.PH_molecule+comb_data.PL_molecule;
    data_occu = comb_data.HC_molecule+comb_data.LC_molecule+comb_data.SC_molecule+...
                comb_data.PHC_molecule+comb_data.PLC_molecule;
            
    
    
    sum_data_unoccu = sum(data_unoccu);
    sum_data_occu = sum(data_occu);
    
    receptor_bound_tot(K,KK) = mean(sum_data_occu(400:500));
    receptor_free_tot(K,KK) = n_cAR1_tot - receptor_bound_tot(K,KK);
    
    
    pre_stimulus_occu(K,KK)  = mean(sum_data_occu(100:200))/n_cAR1_tot*100;
    post_stimulus_occu(K,KK) = mean(sum_data_occu(400:500))/n_cAR1_tot*100;
    
%     data_unoccu_index = data_unoccu(param.combined_outer_surf_indices,:);
%     data_occu_index = data_occu(param.combined_outer_surf_indices,:);
    
    
    
%     size(data_unoccu_index)
    
    
    
%     size(data_unoccu)
%     pre_stimulus_occu = data_unoccu()


%% Making Video

% close all
% clc

% % data = comb_data.HC_molecule+comb_data.LC_molecule+comb_data.SC_molecule;
% data = comb_data.cAMP_molecule;
% data = comb_data.BG_molecule;
% data = comb_data.cAMP_molecule;

% video(data,param,model)


        end
    end
toc
  
%%
clc
close all

figure
plot((round(10.^conc_power)), mean(post_stimulus_occu,2),'o-')

figure('color','white')
hold on
X = [round(10.^conc_power), fliplr(round(10.^conc_power))];
Y1 = ([mean(post_stimulus_occu,2)-std(post_stimulus_occu,[],2); flipud(mean(post_stimulus_occu,2)+std(post_stimulus_occu,[],2))]);
fill(X,Y1,[1 0.8 0.8],'edgecolor','none','FaceAlpha',0.4)
plot(round(10.^conc_power), mean(post_stimulus_occu,2),'s-')
hold on
set(gca,'linewidth',1,'fontsize',12)
set(gca,'Xscale','log')
xlim([1 1e8])


%%
n_cAMP1_tot_vec   = round(10.^conc_power)';
xx = mean(receptor_bound_tot,2);
% size(xx)
cAMP_bound = xx;
cAMP_free = n_cAMP1_tot_vec(:) - xx(:);

size(cAMP_bound)
size(n_cAMP1_tot_vec)
figure
% plot(cAMP_bound(5:30)*1e-3,cAMP_bound(5:30)./n_cAMP1_tot_vec(5:30),'o-')
plot(cAMP_bound(10:30)*1e-3,(cAMP_bound(10:30)./cAMP_free(10:30)),'o-')
% set(gca,'Xscale','log')
% set(gca,'Yscale','log')
% xlim([1 1e8])
%%  Auxilliary Fuctions 


function param = param_setup

    param.Na = 6.022e23; 
    
% Parameters for RL dynamics
   
    param.factor1 = 1; 
    param.kH = 7.5*(1/param.factor1);   param.kmH = 0.45*(1/param.factor1);
    param.kL = 2.2*(1/param.factor1);   param.kmL = 1.0*(1/param.factor1);
    param.kS = 4.0*(1/param.factor1);   param.kmS = 0.05*(1/param.factor1);
 
    param.kHL = 0.08*(1/param.factor1); param.K = (.385/.575)*(1/param.factor1); param.kmHL = param.K*param.kHL;
    param.KdH = param.kmH/param.kH;
    param.KdL = param.kmL/param.kL;
    param.alpha = param.KdH/param.KdL;
    param.kHLC = 0.08*(1/param.factor1); param.kmHLC = param.alpha*param.K*param.kHLC; 
 
 
% Parameters for G dynamics 

%     param.factor2 = 1/2.2; 
    param.factor2 = 1/1; 
    param.N_n = 250;
    param.kA0 = 4.0380e-06*(1/param.factor2); 
    param.kA  = 5.6633*(1/param.N_n)*(1/param.factor2); % increase can reduce the reassociation time
    param.kmA = 5.5815*(1/param.N_n)*(1/param.factor2);
    param.kI  = 0.06*(1/param.factor2);
    param.kmI = 0.2*(1/param.factor2);
        
end

% function umod = reaction_model(umod,param)
% 
% k  = 1e-21*param.Na;
% Ts = 1;
% Vc = 1;%40
% T = 0.48*param.Tscaling;
% %--------------------------------------------------------------------------
% % GPCR EQUATIONS
% %--------------------------------------------------------------------------
% 
% % gpcr1   = 'H  > kH*H*cAMP       > HC';
% % gpcr2   = 'HC > kmH*HC          > H';
% % gpcr3   = 'L  > 1*kL*L*cAMP       > LC';
% % gpcr4   = 'LC > 1*kmL*LC          > L';
% % gpcr5   = 'S  > 1*kH*S*cAMP       > SC';
% % gpcr6   = 'SC > 1*kmS*SC          > S';
% 
% gpcr1   = 'H+cAMP  > T*kH*H*cAMP/(Vc*vol)     > HC';
% gpcr2   = 'HC      > T*kmH*HC                 > H+cAMP';
% gpcr3   = 'L+cAMP  > T*kL*L*cAMP/(Vc*vol)     > LC';
% gpcr4   = 'LC      > T*kmL*LC                 > L+cAMP';
% gpcr5   = 'S+cAMP  > T*kH*S*cAMP/(Vc*vol)     > SC';
% gpcr6   = 'SC      > T*kmS*SC                 > S+cAMP';
% 
% gpcr7   = 'H  > T*kHL*H    > L';
% gpcr8   = 'L  > T*kmHL*L   > H';
% gpcr9   = 'HC > T*kHLC*HC  > LC';
% gpcr10  = 'LC > T*kmHLC*LC > HC';
% 
% 
% %--------------------------------------------------------------------------
% % kH = param.kH/k*1e-2;
% % kmH = param.kmH;
% % kL = param.kL/k*1e-2;
% % kmL = param.kmL;
% % kS = param.kS/k*1e-2;
% % kmS = param.kmS;
% 
% kH = param.kH/k*1*(1+0.40*randn);
% kmH = param.kmH*(1+0.40*randn);
% kL = param.kL/k*1*(1+0.40*randn);
% kmL = param.kmL*(1+0.40*randn);
% kS = param.kS/k*1*(1+0.40*randn);
% kmS = param.kmS*(1+0.40*randn);
% 
% kHL = param.kHL*(1+0.40*randn);
% kmHL = param.kmHL*(1+0.40*randn);
% kHLC = param.kHLC*(1+0.40*randn);
% kmHLC = param.kmHLC*(1+0.40*randn);
% 
% 
% %------------------------------------------------------------------------
% 
% 
%     [~,umod.N,umod.G] = ...
%         rparse(...
%         {gpcr1 gpcr2 gpcr3 gpcr4 gpcr5 gpcr6 gpcr7 gpcr7 gpcr8 gpcr9 gpcr10},...
%         {'cAMP' 'H'  'L' 'S' 'HC'  'LC' 'SC'}, ...
%         {'kH' kH 'kmH' kmH 'kL' kL 'kmL' kmL 'kS' kS 'kmS' kmS ...
%          'kHL' kHL 'kmHL' kmHL 'kHLC' kHLC 'kmHLC' kmHLC ...
%          'Vc' Vc 'T' T}, ...
%          'reaction_model.c');
%     
%     
%     if isfield(umod.private, 'init_cond')    
%         umod.u0 = umod.private.init_cond;
%     else
%         umod.u0 = zeros(size(umod.N,1),numel(umod.vol));
%     end   
% 
% 
%     % simulation time interval
%     if ~isfield(umod,'tspan')
%         umod.tspan = 0:0.1:1;
%     end
% 
% end

function umod = reaction_model(umod,param)

k  = 1e-21*param.Na;
Ts = 1;
Vc = 1;%40
T = 0.48;
T = 1;
%--------------------------------------------------------------------------
% GPCR EQUATIONS
%--------------------------------------------------------------------------

gpcr1   = 'H + cAMP  > T*kH*H*cAMP/(Vc*vol)     > HC';
gpcr2   = 'HC        > T*kmH*HC                 > H + cAMP';
gpcr3   = 'L + cAMP  > T*kL*L*cAMP/(Vc*vol)     > LC';
gpcr4   = 'LC        > T*kmL*LC                 > L+ cAMP';
gpcr5   = 'S + cAMP  > T*kH*S*cAMP/(Vc*vol)     > SC';
gpcr6   = 'SC        > T*kmS*SC                 > S + cAMP';


gpcr7   = 'H  > T*kHL*H    > L';
gpcr8   = 'L  > T*kmHL*L   > H';
gpcr9   = 'HC > T*kHLC*HC  > LC';
gpcr10  = 'LC > T*kmHLC*LC > HC';

gpcr11  = 'cAMP > k_cAMP*cAMP > @';

% gpcr12 = 'HC  > T*0.0001*P*HC/(Vc*vol) > PH';
% gpcr13 = 'PH  > T*10*1/5*K1*PH*cAMP/(Vc*vol) > PHC';
% gpcr14 = 'PHC > T*10*K_1*PHC > PH';
% gpcr15 = 'PH  > T*0.15*PH > H';
% 
% gpcr16 = 'LC  > T*0.0001*P*LC/(Vc*vol) > PL';
% gpcr17 = 'PL  > T*10*1/5*K1*PL*cAMP/(Vc*vol) > PLC';
% gpcr18 = 'PLC > T*10*K_1*PLC > PL';
% gpcr19 = 'PL  > 0*T*0.15*PL > L';


gpcr12 = 'HC + P  > T*0.1*0.0001*P*HC/(Vc*vol) > PH + cAMP';
gpcr13 = 'PH + cAMP  > T*10*1/5*K1*PH*cAMP/(Vc*vol) > PHC';
gpcr14 = 'PHC > T*10*K_1*PHC > PH + cAMP';
gpcr15 = 'PH  > T*0.1*PH > H + P';

gpcr16 = 'LC + P  > T*0.1*0.0001*P*LC/(Vc*vol) > PL + cAMP';
gpcr17 = 'PL + cAMP  > T*10*1/5*K1*PL*cAMP/(Vc*vol) > PLC';
gpcr18 = 'PLC > T*10*K_1*PLC > PL + cAMP';
gpcr19 = 'PL  > T*0.15*PL > L + P';

%--------------------------------------------------------------------------
    S = 1;
    kH = param.kH/k*1*(1+S*0.40*randn);
    kmH = param.kmH*(1+S*0.40*randn);
    kL = param.kL/k*1*(1+S*0.40*randn);
    kmL = param.kmL*(1+S*0.40*randn);
    kS = param.kS/k*1*(1+S*0.40*randn);
    kmS = param.kmS*(1+S*0.40*randn);

    kHL = param.kHL*(1+0.40*randn);
    kmHL = param.kmHL*(1+0.40*randn);
    kHLC = param.kHLC*(1+0.40*randn);
    kmHLC = param.kmHLC*(1+0.40*randn);


    K1 = param.kH/k*1*(1+S*0.40*randn);
    K_1 = 6.5*param.kmH*(1+S*0.40*randn);

    if umod.private.run_no == 3
        k_cAMP = 1;
    else
        k_cAMP = 0;
    end


    [~,umod.N,umod.G] = ...
        rparse(...
        {gpcr1 gpcr2 gpcr3 gpcr4 gpcr5 gpcr6 gpcr7 gpcr7 gpcr8 gpcr9 gpcr10 gpcr11 ...
         gpcr12 gpcr13 gpcr14 gpcr15 ...
         gpcr16 gpcr17 gpcr18 gpcr19},...
        {'cAMP' 'H'  'L' 'S' 'HC'  'LC' 'SC' ...
         'P','PH','PHC','PL','PLC'}, ...
        {'kH' kH 'kmH' kmH 'kL' kL 'kmL' kmL 'kS' kS 'kmS' kmS ...
         'kHL' kHL 'kmHL' kmHL 'kHLC' kHLC 'kmHLC' kmHLC ...
         'Vc' Vc 'T' T 'k_cAMP' k_cAMP ...
         'K1' K1 'K_1' K_1}, ...
         'reaction_model.c');
    
    
    if isfield(umod.private, 'init_cond')    
        umod.u0 = umod.private.init_cond;
    else
        umod.u0 = zeros(size(umod.N,1),numel(umod.vol));
    end   


    % simulation time interval
    if ~isfield(umod,'tspan')
        umod.tspan = 0:0.1:1;
    end

end


function mod = modify_diffusion(mod,diffusion_restriction_list)

    for k = 1:length(diffusion_restriction_list.domain)
    
        domain  = diffusion_restriction_list.domain{k};
        species = diffusion_restriction_list.species{k};
        
        clear index_remove D
        index_remove = [];
        for s = species
            index_remove = [index_remove; mod.private.Mspecies*(domain-1)+s];
        end
        
        D = mod.D';
        
        % Decompose the sparse matrix. 
        [i,j,s] = find(D);

% And set all elements in the diffusion matrix corresponding to the restricted domain to zero.

        Ndofs = mod.private.Mspecies*length(mod.sd);
        index_remove = [find(ismember(i,index_remove)); find(ismember(j,index_remove))];
        i(index_remove) = [];
        j(index_remove) = [];
        s(index_remove) = [];

% Reassemble the sparse matrix and adjust the diagonal entries. 
    
        index_keep = find(s > 0);
        D = sparse(i(index_keep),j(index_keep),s(index_keep),Ndofs,Ndofs);
        d = full(sum(D,2));
        D = D+sparse(1:Ndofs,1:Ndofs,-d);
       
        mod.D = D';
        
    end
    

end   

function init_dist = random_distribution(init_total_molecule_vector,param)

    init_dist = cell(1,length(param.logic_vector_random));
    for k = 1:length(param.logic_vector_random)
        clear index_tmp
        init_dist{k} = zeros(1,size(param.P,2));
        if param.logic_vector_random(k) == 1
            V = cell2mat(param.valid_index_IC(k));
            ind_tmp         = floor(nnz(V)*rand(1,init_total_molecule_vector(k)))+1;
            init_dist{k}(V)    = full(sparse(1,ind_tmp,1,1,nnz(V))); 
        end
    end
    
end

function init_dist = uniform_distribution(init_total_molecule_vector,param)

    init_dist = cell(1,length(param.logic_vector_uniform));
    for k = 1:length(param.logic_vector_uniform)
        clear index_tmp
        init_dist{k} = zeros(1,size(param.P,2));
        if param.logic_vector_uniform(k) == 1
            V = cell2mat(param.valid_index_IC(k));
            ind_tmp         = floor(nnz(V)*rand(1,init_total_molecule_vector(k)))+1;
            init_dist{k}(V)    = full(sparse(1,ind_tmp,1,1,nnz(V))); 
        end
    end
    
end

function processed_data = data_processing(umod,plot_data,T_sampling,field_names)


        n_var = umod.private.param.Mspecies;
        
        
        
        processed_data.Mspecies       = n_var;
        
        
        
        
        if umod.private.run_no == 1
            
            tspan = umod.tspan;
            processed_data.tspan = tspan;
            
            for k = 1:length(field_names)
                
                field_name_tmp1 = strcat(field_names{k},'_molecule');
                processed_data.(field_name_tmp1)   = umod.U(k:n_var:end,1:T_sampling:end);
                field_name_tmp2 = strcat('sum_',field_names{k},'_molecule');
                processed_data.(field_name_tmp2) = sum(processed_data.(field_name_tmp1));
                field_name_tmp3 = strcat(field_names{k},'_molecule_tf');
                processed_data.(field_name_tmp3) = umod.U(k:n_var:end,end);
                
            end
        else
                 tspan = umod.tspan(2:end);
                 processed_data.tspan = tspan;
            for k = 1:length(field_names)
                
                field_name_tmp1 = strcat(field_names{k},'_molecule');
                processed_data.(field_name_tmp1)   = umod.U(k:n_var:end,2:T_sampling:end);
                field_name_tmp2 = strcat('sum_',field_names{k},'_molecule');
                processed_data.(field_name_tmp2) = sum(processed_data.(field_name_tmp1));
                field_name_tmp3 = strcat(field_names{k},'_molecule_tf');
                processed_data.(field_name_tmp3) = umod.U(k:n_var:end,end);
                
            end      
        end
     
        
        n_color = length(field_names);
        
        


        
        
        

end

function init_cond = create_init_cond(processed_data,field_names,umod)

   
    init_cond = [];
    for k = 1:length(field_names)
        field_name_tmp3 = strcat(field_names{k},'_molecule_tf');
        init_cond = [init_cond; (processed_data.(field_name_tmp3))'];

    end


end

function comb_data = combining_data(processed_data,umod,field_names,param,plot_data)


    comb_data.Mspecies = processed_data{1}.Mspecies;
   
    t_max = 0;
    for k = 1:length(processed_data)
        t_max = t_max + processed_data{k}.tspan(end);
    end
    comb_data.tspan = 0:umod.private.param.dt:t_max
    
    
    for  K =  1:length(field_names)
    
        field_name_tmp1 = strcat(field_names{K},'_molecule');
        comb_data.(field_name_tmp1) = [];
        for k = 1:length(processed_data)
            comb_data.(field_name_tmp1) = [comb_data.(field_name_tmp1), processed_data{k}.(field_name_tmp1)];
        end
    
    end
    
    for  K =  1:length(field_names)
        
        field_name_tmp1 = strcat(field_names{K},'_molecule');
        field_name_tmp2 = strcat('sum_',field_names{K},'_molecule');
        field_name_tmp3 = strcat(field_names{K},'_molecule_tf');
        
        comb_data.(field_name_tmp2) = sum(comb_data.(field_name_tmp1));
        comb_data.(field_name_tmp3) = (comb_data.(field_name_tmp1 )(:,end))';
  
       
    end
    
%     figure('color','white')
%     set(gca,'linewidth',1,'fontsize',20)
%     hold on
%     
%     subplot(3,1,1)
%     set(gca,'linewidth',1,'fontsize',20)
%     hold on
    
    
    
    
      
        
        
%         cAMP_nodes = comb_data.cAMP_molecule(param.combined_outer_surf_indices,:);
%         mean_cAMP_nodes = mean(cAMP_nodes);
%         std_cAMP_nodes = std(cAMP_nodes);
%         max_cAMP_nodes = max(cAMP_nodes);
%         min_cAMP_nodes = min(max_cAMP_nodes)*ones(1,length(max_cAMP_nodes));
%         
%         figure('color','white')
%         hold on
%         
%         subplot(3,1,1)
%         set(gca,'linewidth',1,'fontsize',20)
%         hold on
%         X = [param.Time, fliplr(param.Time)];
%         Y = [max_cAMP_nodes, fliplr(min_cAMP_nodes)];
% %         fill(X,Y,[0.8 0.8 0.8])
%         plot(param.Time,mean_cAMP_nodes,'k','linewidth',2)
%         
%         
%         
%         H_nodes = comb_data.H_molecule(param.combined_outer_surf_indices,:);
%         mean_H_nodes = mean(H_nodes);
%         std_H_nodes = std(H_nodes);
%         max_H_nodes = max(H_nodes);
%         min_H_nodes = min(H_nodes);
%         
%         L_nodes = comb_data.L_molecule(param.combined_outer_surf_indices,:);
%         mean_L_nodes = mean(L_nodes);
%         std_L_nodes = std(L_nodes);
%         max_L_nodes = max(L_nodes);
%         min_L_nodes = min(L_nodes);
%         
%         S_nodes = comb_data.S_molecule(param.combined_outer_surf_indices,:);
%         mean_S_nodes = mean(S_nodes);
%         std_S_nodes = std(S_nodes);
%         max_S_nodes = max(S_nodes);
%         min_S_nodes = min(S_nodes);
%         
%         mean_GPCR_off_nodes = mean_H_nodes+mean_L_nodes+mean_S_nodes;
%         std_GPCR_off_nodes = std(H_nodes+L_nodes+S_nodes);
%         sem_GPCR_off_nodes = std_GPCR_off_nodes/sqrt(nnz(param.combined_outer_surf_indices)-1);
%         max_GPCR_off_nodes = max_H_nodes+max_L_nodes+max_S_nodes;
%         min_GPCR_off_nodes = min_H_nodes+min_L_nodes+min_S_nodes;
%         
%         subplot(3,1,2)
%         set(gca,'linewidth',1,'fontsize',20)
%         hold on
%         X = [param.Time, fliplr(param.Time)];
%         Y = [mean_GPCR_off_nodes+std_GPCR_off_nodes fliplr(mean_GPCR_off_nodes-std_GPCR_off_nodes)];
%         fill(X,Y,[0.8 0.8 0.8],'edgecolor','none','FaceAlpha',0.5)
%         plot(param.Time,mean_GPCR_off_nodes,'k--','linewidth',2)
%         
%         subplot(3,1,3)
%         set(gca,'linewidth',1,'fontsize',20)
%         hold on
%         X = [param.Time, fliplr(param.Time)];
%         Y = [mean_H_nodes+std_H_nodes fliplr(mean_H_nodes-std_H_nodes)];
%         fill(X,Y,[1 0.8 0.8],'edgecolor','none','FaceAlpha',0.4)
%         
%         Y = [mean_L_nodes+std_L_nodes fliplr(mean_L_nodes-std_L_nodes)];
%         fill(X,Y,[0.8 1.0 0.8],'edgecolor','none','FaceAlpha',0.4)
%         
%         Y = [mean_S_nodes+std_S_nodes fliplr(mean_S_nodes-std_S_nodes)];
%         fill(X,Y,[0.8 0.8 1.0],'edgecolor','none','FaceAlpha',0.4)
%         plot(param.Time,mean_H_nodes,'--','linewidth',2,'color','r')
%         plot(param.Time,mean_L_nodes,'--','linewidth',2,'color',[34 139 34]/255)
%         plot(param.Time,mean_S_nodes,'--','linewidth',2,'color','b')

%--------------------------------------------------------------------------------        
%         figure('color','white')
%         hold on
%         
%         subplot(3,1,1)
%         set(gca,'linewidth',1,'fontsize',20)
%         hold on
%         X = [param.Time, fliplr(param.Time)];
%         Y = [max_cAMP_nodes, fliplr(min_cAMP_nodes)];
% %         fill(X,Y,[0.8 0.8 0.8])
%         plot(param.Time,mean_cAMP_nodes,'k','linewidth',2)
        xlim([0 Inf])
        
        HC_nodes = comb_data.HC_molecule(param.combined_outer_surf_indices,:);
        mean_HC_nodes = mean(HC_nodes);
        std_HC_nodes = std(HC_nodes);
        max_HC_nodes = max(HC_nodes);
        min_HC_nodes = min(HC_nodes);
        
        LC_nodes = comb_data.LC_molecule(param.combined_outer_surf_indices,:);
        mean_LC_nodes = mean(LC_nodes);
        std_LC_nodes = std(LC_nodes);
        max_LC_nodes = max(LC_nodes);
        min_LC_nodes = min(LC_nodes);
        
        SC_nodes = comb_data.SC_molecule(param.combined_outer_surf_indices,:);
        mean_SC_nodes = mean(SC_nodes);
        std_SC_nodes = std(SC_nodes);
        max_SC_nodes = max(SC_nodes);
        min_SC_nodes = min(SC_nodes);
        
        mean_GPCR_on_nodes = mean_HC_nodes+mean_LC_nodes+mean_SC_nodes;
        std_GPCR_on_nodes = std(HC_nodes+LC_nodes+SC_nodes);
        sem_GPCR_on_nodes = std_GPCR_on_nodes/sqrt(nnz(param.combined_outer_surf_indices)-1);
        max_GPCR_on_nodes = max_HC_nodes+max_LC_nodes+max_SC_nodes;
        min_GPCR_on_nodes = min_HC_nodes+min_LC_nodes+min_SC_nodes;
        
%         subplot(3,1,2)
%         set(gca,'linewidth',1,'fontsize',20)
%         hold on
%         X = [param.Time, fliplr(param.Time)];
%         Y = [mean_GPCR_on_nodes+std_GPCR_on_nodes fliplr(mean_GPCR_on_nodes-std_GPCR_on_nodes)];
%         fill(X,Y,[0.8 0.8 0.8],'edgecolor','none','FaceAlpha',0.5)
%         plot(param.Time,mean_GPCR_on_nodes,'k','linewidth',2)
%         xlim([0 Inf])
%          
%         subplot(3,1,3)
%         set(gca,'linewidth',1,'fontsize',20)
%         hold on
%         X = [param.Time, fliplr(param.Time)];
%         Y = [mean_HC_nodes+std_HC_nodes fliplr(mean_HC_nodes-std_HC_nodes)];
%         fill(X,Y,[1 0.8 0.8],'edgecolor','none','FaceAlpha',0.4)
%         
%         Y = [mean_LC_nodes+std_LC_nodes fliplr(mean_LC_nodes-std_LC_nodes)];
%         fill(X,Y,[0.8 1.0 0.8],'edgecolor','none','FaceAlpha',0.4)
%         
%         Y = [mean_SC_nodes+std_SC_nodes fliplr(mean_SC_nodes-std_SC_nodes)];
%         fill(X,Y,[0.8 0.8 1.0],'edgecolor','none','FaceAlpha',0.4)
%         plot(param.Time,mean_HC_nodes,'linewidth',2,'color','r')
%         plot(param.Time,mean_LC_nodes,'linewidth',2,'color',[34 139 34]/255)
%         plot(param.Time,mean_SC_nodes,'linewidth',2,'color','b')
%         xlim([0 Inf])
        
%----------------------------------------------------------------        
               
%         figure('color','white')
%         hold on
%         
%         subplot(3,1,1)
%         set(gca,'linewidth',1,'fontsize',20)
%         hold on
%         X = [param.Time, fliplr(param.Time)];
%         Y = [max_cAMP_nodes, fliplr(min_cAMP_nodes)];
% %         fill(X,Y,[0.8 0.8 0.8])
%         plot(param.Time,mean_cAMP_nodes,'k','linewidth',2)
%         xlim([500 Inf])
        
% 


end


function video(data,param,model)

            n = length(data(:));
            nlow  = round(0.02*n);
            nhigh = round(0.98*n);
%             nlow  = 1;%round(0.02*n);
%             nhigh = n;
            
            datasorted = sort(data(:));
            datalow  = datasorted(nlow);
            datahigh = datasorted(nhigh);
      
            
            
     
            v = VideoWriter(strcat('newIa','pdeplot.avi')); %,'Uncompressed AVI');
            v.FrameRate = 10;
            v.Quality = 100;
            open(v);
    

            fig =  findobj('type','figure');
            n_fig = length(fig); % number of open figure windows
            
                  

            for t = 1:10:length(param.Time)  

       
                figure(n_fig+1)
                clf
%                 
%                 ax1 = cAMP_profile(data(:,t),model,param);
%                 view(ax1, [0 -90])
                
                  ax1 = subplot(9,8,[1:4 9:12 17:20 25:28]) ;
                  n = 20;
                  cm1 = zeros(n,3);
%                   cm1(:,3) = linspace(0,1,n);
                  cm1(:,1) = linspace(0,1,n);
                  h1 = pdeplot3D(model,'ColorMapData',data(:,t));
                  ax1.Colormap = cm1;
                  view(ax1, [0 -90])
                  pbaspect([2 2 1])
                  h11 = colorbar;
                  caxis([datalow datahigh])
                  ylabel(h11, {'GPCR-cAMP molecules/node'},'fontsize',12,'color',[0 0 0])
                  axis square
                  title('Bottom View','fontweight','b','fontsize',12,'color',[0 0 0])

    
                  
%                   ax2 = subplot(9,8,[5:8 13:16 21:24 29:32]);
%                   h2 = pdeplot3D(model,'ColorMapData',data(:,t));
%                   n = 20;
%                   cm2 = zeros(n,3);
%                   cm2(:,2) = linspace(0,1,n);
%                   ax2.Colormap = cm2;
%                   view(ax2, [0 90])
%                   pbaspect([2 2 1])
%                   h12 = colorbar;
%                   caxis([0 datahigh])
%                   ylabel(h12, {'GPCR-cAMP molecules/node'},'fontsize',12,'color',[1 1 1])
%                   axis square
%                   title('Top View','fontweight','b','fontsize',12)
                  
                  
                  


% Create textbox
                        annotation('textbox',...
                                    [0.4 0.03 0.17 0.03],...
                                    'String',{strcat('time = ', (num2str((t-1)*param.dt)))},...
                                    'LineStyle','none',...
                                    'FontWeight','bold',...
                                    'FontSize',18,...
                                    'color',[0 0 0],...
                                    'FontName','Helvetica Neue',...
                                    'FitBoxToText','on',...
                                    'EdgeColor','none',...
                                    'BackgroundColor','none');

set(gcf,'color','white')

                        drawnow,
                        frame = getframe(gcf);
                        writeVideo(v,frame);
        
            end
            close(v)
     
end
     


function cAMP_signal = cAMP_needle(cAMP_molecule1_per_node_max,combined_outer_surf_indices,param, theta, R)


    
    pos_needle = [R*cos(theta), R*sin(theta),0];
    cAMP_needle_tmp = zeros(1,length(combined_outer_surf_indices));
    
    for i = 1:length(combined_outer_surf_indices)
        
        
        if combined_outer_surf_indices(i) == 1
            
%             x_tmp = param.P(1,i);
%             y_tmp = param.P(2,i);
%             z_tmp = param.P(3,i);
            node_position = param.P(:,i);
            r_tmp = sqrt(sum((node_position(:)-pos_needle(:)).^2));
            cAMP_needle_tmp(i) = cAMP_molecule1_per_node_max*exp(-r_tmp^2/16);
        end
        
    end

    cAMP_signal = cAMP_needle_tmp;

end


function cAMP_profile(cAMP_signal,model,param)

x = -5:0.1:5;
y = 0*x;
z = 0*x;


figure('color','white')
hold on

pdeplot3D(model,'colorMapData',round(cAMP_signal))
hold on
plot3(x,y,z,'k-','linewidth',2)
caxis([0 20])

[query_point,dist] = dsearchn(param.P',[x(:),y(:),z(:)]);
index_to_neglect = find(dist>=0.2);
cAMP_gradient_value = cAMP_signal(query_point);
cAMP_gradient_value(index_to_neglect) = 0;
% dist = sqrt(sum(param.P(:,query_point).^2))
% index = 


% figure;
% plot(x,cAMP_gradient_value,'b.-','linewidth',2)

% figure;
% pdemesh(model)
% hold on
% plot3(param.P(1,query_point),param.P(2,query_point),param.P(3,query_point),'ro')
% view([0,-90])
end
