# Supplementary material for: Three-dimensional stochastic simulation of chemoattractant-mediated excitability in cells
Source: PLoS Comput Biol. 2021 Jul 14;17(7):e1008803. doi: 10.1371/journal.pcbi.1008803 (PMC8330952; doi:10.1371/journal.pcbi.1008803)
Supplement: S2 File — Matlab scripts used for simulating the various models. (ZIP) [file pcbi.1008803.s011.zip › Code/urdme-master/urdme/include/inline.h]

/* inline.h - URDME inline propensities. */

/* S. Engblom 2017-02-23 */

#ifndef INLINE_H
#define INLINE_H

#include <stdlib.h>

double inlineProp(const int *xx,const double *k,const int *i,
		  const int *prS, size_t nS, double vol, int sd);

#endif /* INLINE_H */
