# Supplementary material for: Three-dimensional stochastic simulation of chemoattractant-mediated excitability in cells
Source: PLoS Comput Biol. 2021 Jul 14;17(7):e1008803. doi: 10.1371/journal.pcbi.1008803 (PMC8330952; doi:10.1371/journal.pcbi.1008803)
Supplement: S2 File — Matlab scripts used for simulating the various models. (ZIP) [file pcbi.1008803.s011.zip › Code/urdme-master/urdme/include/report.h]

/* report.h -- URDME report function. */

/* S. Engblom 2017-02-17 (Major revision, URDME 1.3, Comsol 5) */
/* A. Hellander 2008-12-08 */

#ifndef REPORT__H
#define REPORT__H

#include "mex.h"

#define PRINTF mexPrintf
#define PERROR mexErrMsgTxt

/* Report function datatype */ 
typedef void (*ReportFun)(double,double,double,long,long,int,int);

/* Provided report function */
void URDMEreportFun(double,double,double,long,long,int,int);

#endif /* REPORT__H */
