# Supplementary material for: Three-dimensional stochastic simulation of chemoattractant-mediated excitability in cells
Source: PLoS Comput Biol. 2021 Jul 14;17(7):e1008803. doi: 10.1371/journal.pcbi.1008803 (PMC8330952; doi:10.1371/journal.pcbi.1008803)
Supplement: S2 File — Matlab scripts used for simulating the various models. (ZIP) [file pcbi.1008803.s011.zip › Code/urdme-master/urdme/include/propensities.h]

/* propensities.h - Declaration of URDME propensity functions. */

/* S. Engblom 2017-02-16 (Major revision, URDME 1.3, Comsol 5) */
/* B. Drawert 2012-09-08 (revision) */
/* A. Hellander 2012-06-05 (revision) */  
/* J. Cullhed 2008-06-18 */

#ifndef PROPENSITIES_H
#define PROPENSITIES_H

#include "mex.h"

/* Definition of the propensity function. */
typedef double (*PropensityFun)(const int *xstate,double time,double vol,
				const double *ldata,const double *gdata,int sd);

/* Declaration of allocation and deallocation of propensity list. */
PropensityFun *ALLOC_propensities(size_t Mreactions);
void FREE_propensities(PropensityFun* ptr);

#endif /* PROPENSITIES_H */
