# Supplementary material for: Three-dimensional stochastic simulation of chemoattractant-mediated excitability in cells
Source: PLoS Comput Biol. 2021 Jul 14;17(7):e1008803. doi: 10.1371/journal.pcbi.1008803 (PMC8330952; doi:10.1371/journal.pcbi.1008803)
Supplement: S2 File — Matlab scripts used for simulating the various models. (ZIP) [file pcbi.1008803.s011.zip › Code/urdme-master/urdme/pde/FBR.c]

/* [Remove/modify this line not to overwrite this file] */
/* Generated by RPARSE 2018-09-20 13:41 */

/* Reactions:
     F > a1*F > @
     F > (a2/vol)*F*R > @
     @ > (a3/(a4*a4/vol/vol*B*B+1))*(a5*vol) > F
     F > (a3/(a4*a4/vol/vol*B*B+1))*(F) > @
     @ > ub*(a5*vol) > F
     F > ub*(F) > @
     R > c1*R > @
     @ > c2*g*F > R
     @ > b1*vol       > B
     B > (b2)*B       > @
     B > (b3/vol)*F*B > @
*/

#include <math.h>
#include "propensities.h"
#include "report.h"

enum Species {
  F,
  B,
  R
};

const int NR = 11; /* number of reactions */

/* rate constants */
const double a1 = 4.150000000000000216493e-02;
const double a2 = 6.916306874792428269205e-03;
const double a3 = 1.500000000000000000000e+01;
const double a4 = 3.985386914646297379372e-02;
const double a5 = 2.408799999999999636202e+04;
const double a6 = 1.000000000000000000000e+00;
const double ub = 7.349999999999999589217e-02;
const double b1 = 6.021999999999999886313e+01;
const double b2 = 1.000000000000000020817e-03;
const double b3 = 1.660577881102624070702e-04;
const double c1 = 5.000000000000000104083e-03;
const double c2 = 2.500000000000000052042e-03;
const double g = 1.100000000000000088818e+00;

/* forward declaration */
double rFun1(const int *xstate,double time,double vol,
             const double *ldata,const double *gdata,int sd);
double rFun2(const int *xstate,double time,double vol,
             const double *ldata,const double *gdata,int sd);
double rFun3(const int *xstate,double time,double vol,
             const double *ldata,const double *gdata,int sd);
double rFun4(const int *xstate,double time,double vol,
             const double *ldata,const double *gdata,int sd);
double rFun5(const int *xstate,double time,double vol,
             const double *ldata,const double *gdata,int sd);
double rFun6(const int *xstate,double time,double vol,
             const double *ldata,const double *gdata,int sd);
double rFun7(const int *xstate,double time,double vol,
             const double *ldata,const double *gdata,int sd);
double rFun8(const int *xstate,double time,double vol,
             const double *ldata,const double *gdata,int sd);
double rFun9(const int *xstate,double time,double vol,
             const double *ldata,const double *gdata,int sd);
double rFun10(const int *xstate,double time,double vol,
             const double *ldata,const double *gdata,int sd);
double rFun11(const int *xstate,double time,double vol,
             const double *ldata,const double *gdata,int sd);

/* static propensity vector */
static PropensityFun ptr[] = {rFun1,rFun2,rFun3,rFun4,rFun5,rFun6,rFun7,rFun8,rFun9,rFun10,rFun11};

/* propensity definitions */
double rFun1(const int *xstate,double time,double vol,
             const double *ldata,const double *gdata,int sd)
{
  return a1*xstate[F];
}

double rFun2(const int *xstate,double time,double vol,
             const double *ldata,const double *gdata,int sd)
{
  return (a2/vol)*xstate[F]*xstate[R];
}

double rFun3(const int *xstate,double time,double vol,
             const double *ldata,const double *gdata,int sd)
{
  return (a3/(a4*a4/vol/vol*xstate[B]*xstate[B]+1))*(a5*vol);
}

double rFun4(const int *xstate,double time,double vol,
             const double *ldata,const double *gdata,int sd)
{
  return (a3/(a4*a4/vol/vol*xstate[B]*xstate[B]+1))*(xstate[F]);
}

double rFun5(const int *xstate,double time,double vol,
             const double *ldata,const double *gdata,int sd)
{
  return ub*(a5*vol);
}

double rFun6(const int *xstate,double time,double vol,
             const double *ldata,const double *gdata,int sd)
{
  return ub*(xstate[F]);
}

double rFun7(const int *xstate,double time,double vol,
             const double *ldata,const double *gdata,int sd)
{
  return c1*xstate[R];
}

double rFun8(const int *xstate,double time,double vol,
             const double *ldata,const double *gdata,int sd)
{
  return c2*g*xstate[F];
}

double rFun9(const int *xstate,double time,double vol,
             const double *ldata,const double *gdata,int sd)
{
  return b1*vol;
}

double rFun10(const int *xstate,double time,double vol,
             const double *ldata,const double *gdata,int sd)
{
  return (b2)*xstate[B];
}

double rFun11(const int *xstate,double time,double vol,
             const double *ldata,const double *gdata,int sd)
{
  return (b3/vol)*xstate[F]*xstate[B];
}

/* URDME solver interface */
PropensityFun *ALLOC_propensities(size_t Mreactions)
{
  if (Mreactions > NR) PERROR("Wrong number of reactions.");
  return ptr;
}

void FREE_propensities(PropensityFun *ptr)
{ /* do nothing since a static array was used */ }
