# Supplementary material for: Three-dimensional stochastic simulation of chemoattractant-mediated excitability in cells
Source: PLoS Comput Biol. 2021 Jul 14;17(7):e1008803. doi: 10.1371/journal.pcbi.1008803 (PMC8330952; doi:10.1371/journal.pcbi.1008803)
Supplement: S2 File — Matlab scripts used for simulating the various models. (ZIP) [file pcbi.1008803.s011.zip › Code/urdme-master/urdme/pde/urdme2pde.m]

function umod = urdme2pde(umod)
%URDME2PDE Update .pde-field with URDME result.
%   UMOD = URDME2PDE(UMOD) inserts the trajectory (UMOD.U,UMOD.tspan)
%   into UMOD.pde under the verbosity VERBOSE.
%
%   See also URDME, PDE2URDME, COMSOL2URDME.

% S. Engblom 2017-02-21

% fundamentals
Mspecies = size(umod.N,1);
Ncells = numel(umod.vol);

% change from absolute figures to concentration
U = reshape(umod.U,Mspecies,Ncells,[]);
V = repmat(umod.vol(:)'*6.022e23,[Mspecies 1]);

for i = 1:numel(umod.tspan)
  U(:,:,i) = U(:,:,i)./V;
end

% store U in model.pde.U
umod.pde.U = U;
