# Supplementary material for: Three-dimensional stochastic simulation of chemoattractant-mediated excitability in cells
Source: PLoS Comput Biol. 2021 Jul 14;17(7):e1008803. doi: 10.1371/journal.pcbi.1008803 (PMC8330952; doi:10.1371/journal.pcbi.1008803)
Supplement: S2 File — Matlab scripts used for simulating the various models. (ZIP) [file pcbi.1008803.s011.zip › Code/urdme-master/urdme/src/propensities.c]

/* propensities.c - Empty declaration of URDME propensity functions. */

/* S. Engblom 2017-02-17 (Major revision, URDME 1.3, Comsol 5) */

#include "mex.h"
#include "propensities.h"

/* This file should be compiled and linked in case no propensity file
   is used. */

/* placeholders */
PropensityFun *ALLOC_propensities(size_t Mreactions)
{
  if (Mreactions > 0)
    mexErrMsgTxt("Wrong number of reactions.");
  return NULL;
}
void FREE_propensities(PropensityFun* ptr) { /* do nothing */ }
