# Supplementary material for: Three-dimensional stochastic simulation of chemoattractant-mediated excitability in cells
Source: PLoS Comput Biol. 2021 Jul 14;17(7):e1008803. doi: 10.1371/journal.pcbi.1008803 (PMC8330952; doi:10.1371/journal.pcbi.1008803)
Supplement: S2 File — Matlab scripts used for simulating the various models. (ZIP) [file pcbi.1008803.s011.zip › Code/urdme-master/urdme/src/aem/aem.c]

/* aem.c - URDME AEM solver. */

/* S. Engblom 2017-02-17 (Major revision, URDME 1.3, Comsol 5) */
/* P. Bauer and S. Engblom 2012-05-10 */

#include <string.h>
#include <math.h>
#include <float.h>

#include "inline.h"
#include "propensities.h"
#include "binheap.h"
#include "report.h"
#include "aem.h"

#if !defined(MALLOC) || !defined(FREE)
  #error "Must define MALLOC and FREE."
#endif

/* Global variables for debug statistics */
int updates = 0;
int wakeups = 0;
int react2diff = 0;
int react2react = 0;
int diff2react = 0;
int diff2diff = 0;

void calcTimes(double* time, double* infTime, double tt, double old_rate, 
              double new_rate, seeds seed);

/*----------------------------------------------------------------------*/
void aem(const PropensityFun *rfun,
	 const size_t *irD,const size_t *jcD,const double *prD,
	 const int *u0,
	 const size_t *irN,const size_t *jcN,const int *prN,
	 const size_t *irG,const size_t *jcG,
	 const double *tspan,const size_t tlen,
	 int *U,
	 const double *vol,const double *ldata,const double *gdata,
	 const int *sd,
	 const size_t Ncells,
	 const size_t Mspecies,const size_t Mreactions,
	 const size_t dsize,int report_level,
	 const double *K,const int *I,
	 const size_t *jcS,const int *prS,const size_t M1)

/* Specification of the inputs, see nsm.c */
{
  double *rrate;
  double *Ddiag,*isdrate2;
  double *reactTimes,*diffTimes,*reactInf,*diffInf;

  double tt = tspan[0];
  double oldrate;

  int *reactNode,*reactHeap,*diffNode,*diffHeap,*xx;
  int *jcE,*irE,*xx_diag,*jvec;

  int i,j,re,cnt,nSub;
  int diffHeapSize,reactHeapSize;
  int subvol,spec,to_vol,to_spec;

  int errcode = 0;
  long total_diffusion = 0,total_reactions = 0;

  const size_t Ndofs = Ncells*Mspecies;
  seeds *reactSeeds,*diffSeeds;
  size_t it = 0;

  ReportFun report = &URDMEreportFun;

  /* Set xx to the initial state. */
  xx = (int *)MALLOC(Ndofs*sizeof(int));
  memcpy(xx,u0,Ndofs*sizeof(int));

  /* Create reaction rate matrix (Mreactions X Ncells) and total rate
     vector. In rrate we store all propensities for chemical rections,
     and in srrate the sum of propensities in every subvolume. */
  rrate = (double *)MALLOC(Mreactions*Ncells*sizeof(double));

  /* Calculate the propensity for every reaction and every
     subvolume. Store the sum of the reaction intensities in each
     subvolume in srrate. */
  for (i = 0; i < Ncells; i++) {
    for (j = 0; j < M1; j++)
      rrate[i*Mreactions+j] = 
        inlineProp(&xx[i*Mspecies],&K[j*3],&I[j*3],&prS[jcS[j]],
		   jcS[j+1]-jcS[j],vol[i],sd[i]);
    for (; j < Mreactions; j++)
      rrate[i*Mreactions+j] = (*rfun[j-M1])(&xx[i*Mspecies],tt,vol[i],
					    &ldata[i*dsize],gdata,sd[i]);
  }

  /* Binary heap storing all reaction events */
  reactHeapSize = Ncells*Mreactions;
  reactTimes = (double *)MALLOC(reactHeapSize*sizeof(double));
  reactNode = (int *)MALLOC(reactHeapSize*sizeof(int));
  reactHeap = (int *)MALLOC(reactHeapSize*sizeof(int));
  reactSeeds = (seeds *)MALLOC(reactHeapSize*sizeof(seeds));

  /* Create Array to store pre-infinity times */
  reactInf = (double *)MALLOC(reactHeapSize*sizeof(double));
  for (i = 0; i < reactHeapSize; i++)
    reactInf[i] = 0;

  /* Initialize erand48 seeds */
  for (i = 0; i < reactHeapSize; i++)
    for (j = 0; j < 3; j++)
      reactSeeds[i][j] = rand()%65535;

  /* Calculate times to next reaction event */
  for (i = 0; i < reactHeapSize; i++) {
    reactTimes[i] = -log(1.0-erand48(reactSeeds[i]))/rrate[i]+tspan[0];

    if (reactTimes[i] <= 0.0)
      reactTimes[i] = INFINITY;

    reactHeap[i] = reactNode[i] = i;
  }

  /* Initialize reaction heap */
  initialize_heap(reactTimes, reactNode, reactHeap, reactHeapSize);

  /* The diagonal value of the D-matrix is used frequently. For
     efficiency, we store the negative of D's diagonal in Ddiag. */
  nSub = 0;
  Ddiag = (double *) MALLOC(Ndofs * sizeof(double));
  for (i = 0; i < Ndofs; i++) {
    Ddiag[i] = 0.0;
    for (j = jcD[i]; j < jcD[i + 1]; j++)
      if (irD[j] == i)
	Ddiag[i] = -prD[j];
    if (Ddiag[i] > 0)
      nSub++;
  }

  /* Store all entries in diagonal row */
  xx_diag = (int *) MALLOC(Ndofs * sizeof(int));
  for (i = 0; i < Ncells; i++)
    for (j = 0; j < Mspecies; j++)
      xx_diag[i * Mspecies + j] = xx[i * Mspecies + j];

  /* diffHeapSize for unidirectional diffusion problems -> subtract
     non-zero'd Nrows only */
  diffHeapSize = (jcD[Ndofs] - nSub);

  /* allocate space for diffusion-event heap */
  if (diffHeapSize < 0) diffHeapSize = 0;
  diffTimes = (double *) MALLOC(diffHeapSize * sizeof(double));
  diffNode = (int *) MALLOC(diffHeapSize * sizeof(int));
  diffHeap = (int *) MALLOC(diffHeapSize * sizeof(int));
  diffSeeds = (seeds *) MALLOC(diffHeapSize * sizeof(seeds));
  isdrate2 = (double *) MALLOC(diffHeapSize * sizeof(double));

  /* Create Array to store pre-infinity times */
  diffInf = (double *) MALLOC(diffHeapSize * sizeof(double));
  for (i = 0; i < diffHeapSize; i++)
    diffInf[i] = 0;

  /* Initialize erand48 seeds */
  for (i = 0; i < diffHeapSize; i++)
    for (j = 0; j < 3; j++)
      diffSeeds[i][j] = rand() % 65535;

  /* Creating new sparse matrix for diffusion events */
  jcE = (int*) MALLOC((Ndofs + 1) * sizeof(int));
  irE = (int*) MALLOC(diffHeapSize * sizeof(int));
  jvec = (int*) MALLOC(diffHeapSize * sizeof(int));

  /* Queue all non-diagonal entries of D as diffusion events */
  for (cnt = 0, i = 0; i < Ndofs; i++) {
    jcE[i] = cnt;
    for (j = jcD[i]; j < jcD[i + 1]; j++)
      if (irD[j] != i) {
	diffNode[cnt] = diffHeap[cnt] = cnt;
	isdrate2[cnt] = xx_diag[i] * prD[j];
	diffTimes[cnt] = -log(1.0 - erand48(diffSeeds[cnt])) / isdrate2[cnt]
	  + tspan[0];

	if (diffTimes[cnt] <= 0.0)
	  diffTimes[cnt] = INFINITY;
	irE[cnt] = irD[j];
	jvec[cnt] = j;

	cnt++;
      }
  }
  jcE[i] = cnt;

  /* Initialize diffusion heap */
  initialize_heap(diffTimes, diffNode, diffHeap, diffHeapSize);

  /* Fix to run reaction-only tests */
  if (diffHeapSize == 0) {
    diffTimes = (double *) MALLOC(sizeof(double));
    diffTimes[0] = INFINITY;
  }

  /* Fix to run diffusion-only tests */
  if (reactHeapSize == 0) {
    reactTimes = (double *) MALLOC(sizeof(double));
    reactTimes[0] = INFINITY;
  }

  if (report_level == 2) {
    PRINTF("React-Heap Size: %d\n", (int) reactHeapSize);
    PRINTF("Diff-Heap Size: %d\n", (int) diffHeapSize);
  }

  /* Main loop. */
  for ( ; ;) {

    /* determine next event */
    if (reactTimes[0] <= diffTimes[0])
      tt = reactTimes[0];
    else
      tt = diffTimes[0];

    /* report data */
    if (tt >= tspan[it] || isinf(tt)) {
      for (; it < tlen && (tt >= tspan[it] || isinf(tt)); it++) {
	if (report_level)
	  report(tspan[it],tspan[0],tspan[tlen-1],
		 total_diffusion,total_reactions,0,report_level);
	memcpy(&U[Ndofs*it],xx,Ndofs*sizeof(int));
      }
      if (it >= tlen) break;
    }

    if (reactTimes[0] <= diffTimes[0]) {
      /* Reaction event. */

      /* a) extract subvolume and reaction re */
      subvol = reactNode[0]/Mreactions;
      re = reactNode[0]%Mreactions;

      /* b) Update the state of the subvolume subvol and update
	 dependent diffusion events. */
      /* loop over species that are affected by the reaction */
      for (i = jcN[re]; i < jcN[re+1]; i++) {

	/* state update */
	xx[subvol*Mspecies+irN[i]] += prN[i];
	if (xx[subvol*Mspecies+irN[i]] < 0) errcode = 1;

	/* update all dependent diffusion events */
	for (cnt = jcE[subvol*Mspecies+irN[i]];
	     cnt < jcE[subvol*Mspecies+irN[i]+1]; cnt++) {
	  /* update the diffusion rate for the affected species &
	     subvolume */
	  oldrate = isdrate2[cnt];
	  isdrate2[cnt] += prD[jvec[cnt]] * prN[i];

	  /* updated times and reorder the heap */
	  calcTimes(&diffTimes[diffHeap[cnt]],&diffInf[cnt],tt,oldrate,
		    isdrate2[cnt],diffSeeds[cnt]);
	  update(diffHeap[cnt],diffTimes,diffNode,diffHeap,diffHeapSize);
	  react2diff++;
	}
      }

      /* c) update dependent reaction events */
      for (i = jcG[Mspecies+re]; i < jcG[Mspecies+re+1]; i++) {
	j = irG[i];
	if (j != re) { /* see code underneath */
	  oldrate = rrate[subvol*Mreactions+j];
	  if (j < M1)
	    rrate[subvol*Mreactions+j] = 
	      inlineProp(&xx[subvol*Mspecies],
			 &K[j*3],&I[j*3],&prS[jcS[j]],
			 jcS[j+1]-jcS[j],vol[subvol],sd[subvol]);
	  else
	    rrate[subvol*Mreactions+j] =
	      (*rfun[j-M1])(&xx[subvol*Mspecies],tt,
			    vol[subvol],&ldata[subvol*dsize],gdata,sd[subvol]);

	  /* update times and reorder the heap */
	  calcTimes(&reactTimes[reactHeap[subvol*Mreactions+j]],
		    &reactInf[subvol*Mreactions+j],tt,oldrate,
		    rrate[subvol*Mreactions+j],
		    reactSeeds[subvol*Mreactions+j]);
	  update(reactHeap[subvol*Mreactions+j],reactTimes,reactNode,
		 reactHeap,reactHeapSize);
	  react2react++;
	}
      }
      /* finish with j = re (the one that just happened), which need
	 not be in the dependency graph but must be updated
	 nevertheless */
      j = re;
      oldrate = rrate[subvol*Mreactions+j];
      if (j < M1)
	rrate[subvol*Mreactions+j] = 
	  inlineProp(&xx[subvol*Mspecies],
		     &K[j*3],&I[j*3],&prS[jcS[j]],
		     jcS[j+1]-jcS[j],vol[subvol],sd[subvol]);
      else
	rrate[subvol*Mreactions+j] =
	  (*rfun[j-M1])(&xx[subvol*Mspecies],tt,
			vol[subvol],&ldata[subvol*dsize],gdata,sd[subvol]);

      calcTimes(&reactTimes[reactHeap[subvol*Mreactions+j]],
		&reactInf[subvol*Mreactions+j],tt,oldrate,
		rrate[subvol*Mreactions+j],
		reactSeeds[subvol*Mreactions+j]);
      update(reactHeap[subvol*Mreactions+j],reactTimes,reactNode,
	     reactHeap,reactHeapSize);
      react2react++;

      total_reactions++; /* counter */
    }
    else {
      /* Diffusion event. */

      /* determine parameters of the event */
      for (i = 0; diffNode[0] >= jcE[i]; i++)
	;

      subvol = (i-1)/Mspecies;
      spec = (i-1)%Mspecies;
      to_vol = irE[diffNode[0]]/Mspecies;
      to_spec = irE[diffNode[0]]%Mspecies;

      /* Execute the diffusion event (check for negative elements). */
      xx[subvol*Mspecies+spec]--;
      if (xx[subvol*Mspecies+spec] < 0) errcode = 2;
      xx[to_vol*Mspecies+to_spec]++;

      /* Recalculate the reaction rates using dependency graph G. */
      for (i = jcG[spec]; i < jcG[spec+1]; i++) {
	j = irG[i];
	oldrate = rrate[subvol*Mreactions+j];
	if (j < M1)
	  rrate[subvol*Mreactions+j] = 
	    inlineProp(&xx[subvol*Mspecies],
		       &K[j*3],&I[j*3],
		       &prS[jcS[j]],jcS[j+1]-jcS[j],
		       vol[subvol],sd[subvol]);
	else
	  rrate[subvol*Mreactions+j] =
	    (*rfun[j-M1])(&xx[subvol*Mspecies],tt,
			  vol[subvol],&ldata[subvol*dsize],gdata,sd[subvol]);

	/* Update reaction waiting time in outgoing subvolume */
	calcTimes(&reactTimes[reactHeap[subvol*Mreactions+j]],
		  &reactInf[subvol*Mreactions+j],tt,oldrate,
		  rrate[subvol*Mreactions+j],
		  reactSeeds[subvol*Mreactions+j]);
	update(reactHeap[subvol*Mreactions+j],reactTimes,reactNode,
	       reactHeap,reactHeapSize);

	oldrate = rrate[to_vol*Mreactions+j];
	if (j < M1)
	  rrate[to_vol*Mreactions+j] = 
	    inlineProp(&xx[to_vol*Mspecies],
		       &K[j*3],&I[j*3],
		       &prS[jcS[j]],jcS[j+1]-jcS[j],
		       vol[to_vol],sd[to_vol]);
	else
	  rrate[to_vol*Mreactions+j] =
	    (*rfun[j-M1])(&xx[to_vol*Mspecies],tt,
		       vol[to_vol],&ldata[to_vol*dsize],gdata,sd[to_vol]);

	/* Update reaction waiting time in incoming subvolume */
	calcTimes(&reactTimes[reactHeap[to_vol*Mreactions+j]],
		  &reactInf[to_vol*Mreactions+j],tt,oldrate,
		  rrate[to_vol*Mreactions+j],
		  reactSeeds[to_vol*Mreactions+j]);
	update(reactHeap[to_vol*Mreactions+j],reactTimes,reactNode,
	       reactHeap,reactHeapSize);
	diff2react += 2;
      }

      /* Update all diffusion events of affected species in the
	 outgoing subvolume */
      for (cnt = jcE[subvol * Mspecies + spec];
	   cnt < jcE[subvol * Mspecies + spec + 1]; cnt++) {
	oldrate = isdrate2[cnt];
	isdrate2[cnt] -= prD[jvec[cnt]];

	calcTimes(&diffTimes[diffHeap[cnt]], &diffInf[cnt], tt, oldrate,
		  isdrate2[cnt], diffSeeds[cnt]);

	update(diffHeap[cnt], diffTimes, diffNode, diffHeap, diffHeapSize);
	diff2diff++;
      }

      /* Update all diffusion events of affected species in the
	 incoming subvolume */
      for (cnt = jcE[to_vol * Mspecies + spec];
	   cnt < jcE[to_vol * Mspecies + spec + 1]; cnt++) {
	oldrate = isdrate2[cnt];

	isdrate2[cnt] += prD[jvec[cnt]];

	calcTimes(&diffTimes[diffHeap[cnt]], &diffInf[cnt], tt, oldrate,
		  isdrate2[cnt], diffSeeds[cnt]);

	update(diffHeap[cnt], diffTimes, diffNode, diffHeap, diffHeapSize);
	diff2diff++;
      }

      total_diffusion++; /* counter */
    }

    if (errcode) {
      /* Report the error and exit. */
      memcpy(&U[Ndofs*it],xx,Ndofs*sizeof(int));
      report(tt,tspan[0],tspan[tlen-1],
	     total_diffusion,total_reactions,errcode,
	     report_level);
      break;
    }
  }

  if (report_level == 2) {
    PRINTF("Updates: %d Wake-ups: %d \n", updates, wakeups);
    PRINTF("React2React: %d React2diff: %d \n", react2react, react2diff);
    PRINTF("Diff2diff: %d Diff2react: %d \n", diff2diff, diff2react);
  }

  FREE(jvec);
  FREE(irE);
  FREE(jcE);

  FREE(diffInf);
  FREE(isdrate2);
  FREE(diffSeeds);
  FREE(diffHeap);
  FREE(diffNode);
  FREE(diffTimes);

  FREE(xx_diag);
  FREE(Ddiag);

  FREE(reactInf);
  FREE(reactSeeds);
  FREE(reactHeap);
  FREE(reactNode);
  FREE(reactTimes);

  FREE(rrate);
  FREE(xx);
}
/*-----------------------------------------------------------------------*/
void calcTimes(double* time, double* infTime, double tt, double old_rate,
	       double new_rate, seeds seed)
/* Calculate update of waiting times, including sleeping times. */
{
  double oldtime = time[0];

  if (isinf(oldtime)) {

    if (infTime[0] == 0) { // Waking up first time
      time[0] = -log(1.0 - erand48(seed)) / new_rate + tt;
    } else { // Waking up the 2nd..nth time
      if (new_rate > 0.0) {
	time[0] = tt + (infTime[0] / new_rate);
      }
    }
    wakeups++;
  }
  else {
    if (new_rate >= DBL_MIN) {
      if (time[0] == tt) // Regular update of current event
	time[0] = -log(1.0 - erand48(seed)) / new_rate + tt;
      else
	// Regular update of dependent events (rescaling)
	time[0] = ((old_rate / new_rate) * (time[0] - tt)) + tt;
      updates++;
    } else { // Next event time set to infinity

      infTime[0] = (oldtime - tt) * old_rate;
      time[0] = INFINITY;
    }
  }
}
/*-----------------------------------------------------------------------*/
