# Supplementary material for: Three-dimensional stochastic simulation of chemoattractant-mediated excitability in cells
Source: PLoS Comput Biol. 2021 Jul 14;17(7):e1008803. doi: 10.1371/journal.pcbi.1008803 (PMC8330952; doi:10.1371/journal.pcbi.1008803)
Supplement: S2 File — Matlab scripts used for simulating the various models. (ZIP) [file pcbi.1008803.s011.zip › Code/urdme-master/urdme/src/ssa/mexmake_ssa.m]

function mexmake_ssa(propensity_file,varargin)
%MEXMAKE_SSA Makefile for MEXSSA.
%   MEXMAKE_SSA(P) Makes the SSA-solver with propensity source file P,
%   given as a relative path.
%
%   MEXMAKE_SSA(P,...) accepts additional arguments as
%   property/value-pairs.
%
%   Property     Value/{Default}     Description
%   -----------------------------------------------------------------
%   OpenMP       Boolean {false}     Turns OpenMP-compilation
%                                    on/off.

% S. Engblom 2017-02-22

% global defines, if any
define = [];

% path = location of this make
path = mfilename('fullpath');
path = path(1:end-11); % m-e-x-m-a-k-e-_-s-s-a is 11 chars

% determine path to propensity
if nargin > 0 && ~isempty(propensity_file)
  % propensity_file is a relative path
  propensity_source = [pwd '/' propensity_file];
else
  % can also compile without propensity_file, using inline propensities
  % only
  propensity_source = [path '../propensities.c']'; 
end

% default options
optdef.openmp = false;

% merge defaults with actual inputs
if nargin > 1
  opts = struct(varargin{:});
  fn = fieldnames(opts);
  for i = 1:length(fn)
    optdef = setfield(optdef,fn{i},getfield(opts,fn{i}));
  end
end
opts = optdef;

% OpenMP
if opts.openmp
  omp_link = '-lgomp';
  omp_cflags = '-fopenmp ';
else
  omp_link = '';
  omp_cflags = '';
end

% include and source directories
include = {['-I' path] ['-I' path '../../include']};
link =    {omp_link ['-L' path] ['-L' path '../']};
source = {[path 'mexssa.c'] ...
          propensity_source ...
          [path 'ssa.c'] ...
          [path '../inline.c'] ...
          [path '../report.c']};
define = [define '-DMALLOC\(n\)=mxMalloc\(n\) -DFREE\(p\)=mxFree\(p\)'];

% mex extension
mx = mexext;

% platforms (edit here)
if strcmp(mx,'mexa64')
  cc = 'CC=gcc';
  cflags = ['CFLAGS= -fPIC ' omp_cflags ...
            '-fno-omit-frame-pointer -std=c99 -O3 ' ...
            '-D_GNU_SOURCE -pthread -fexceptions '];
  
  mex('-silent','-largeArrayDims',cc,[cflags define], ...
      include{:},link{:},source{:});
elseif strcmp(mx,'mexmaci64')
  if opts.openmp
    warning('OpenMP not supported on this platform.');
    link = link(2:end); % current fix: simply remove omp_link
  end
  cflags = 'CFLAGS= -std=c99 ';
  mex('-silent','-largeArrayDims',[cflags define], ...
      include{:},link{:},source{:});
else
  error(['Platform not yet supported. Your MEX file extension is ' ...
         mx '. Please edit mexmake_ssa.m to allow for this extension.']);
end
