# Supplementary material for: Three-dimensional stochastic simulation of chemoattractant-mediated excitability in cells
Source: PLoS Comput Biol. 2021 Jul 14;17(7):e1008803. doi: 10.1371/journal.pcbi.1008803 (PMC8330952; doi:10.1371/journal.pcbi.1008803)
Supplement: S2 File — Matlab scripts used for simulating the various models. (ZIP) [file pcbi.1008803.s011.zip › Code/urdme-master/urdme/src/ssa/ssa.c]

/* ssa.c - URDME SSA solver. */

/* S. Engblom 2017-02-22 */

#include <string.h>
#include <math.h>

#include "propensities.h"
#include "inline.h"
#include "report.h"
#include "ssa.h"

#if !defined(MALLOC) || !defined(FREE)
  #error "Must define MALLOC and FREE."
#endif

/*----------------------------------------------------------------------*/
void ssa(const PropensityFun *rfun, 
	 const int *u0,
	 const size_t *irN,const size_t *jcN,const int *prN,
	 const size_t *irG,const size_t *jcG,
	 const double *tspan,const size_t tlen,
	 int *U,
	 const double *vol,const double *ldata,const double *gdata,
	 const int *sd,
	 const size_t Ncells,
	 const size_t Mspecies,const size_t Mreactions,
	 const size_t dsize,int report_level,
	 const double *K,const int *I,
	 const size_t *jcS,const int *prS,const size_t M1
	 )

/* Specification of the inputs, see nsm.c */
{
  /* reaction rates and sum of rates */
  double srrate,*rrate;

  /* state vector */
  int *xx;

  /* stats */
  long int total_reactions = 0;
  int errcode = 0;
  const int event = -1; /* only reactions are handled by SSA */
  const size_t Ndofs = Ncells*Mspecies;

  /* reporter */
  ReportFun report = &URDMEreportFun;

  /* allocate state and rate vectors */
  xx = (int *)MALLOC(Mspecies*sizeof(int));
  rrate = (double *)MALLOC(Mreactions*sizeof(double));

  /* main loop over the (independent) cells */
  for (size_t subvol = 0; subvol < Ncells; subvol++) {
    /* Set (xx,tt) to the initial state. */
    size_t it = 0;
    double tt = tspan[0];
    memcpy(xx,&u0[Mspecies*subvol],Mspecies*sizeof(int));

    /* Calculate the propensity for every reaction. Store the sum of
       the reaction intensities in srrate. */
    size_t j;
    srrate = 0.0;
    for (j = 0; j < M1; j++) {
      rrate[j] = inlineProp(xx,&K[j*3],&I[j*3],&prS[jcS[j]],
			    jcS[j+1]-jcS[j],vol[subvol],sd[subvol]);
      srrate += rrate[j];
    }
    for (; j < Mreactions; j++) {
      rrate[j] = (*rfun[j-M1])(xx,tt,vol[subvol],
			       &ldata[subvol*dsize],gdata,sd[subvol]);
      srrate += rrate[j];
    }

    /* Main simulation loop. */
    for ( ; ; ) {

      /* time for next reaction */
      tt -= log(1.0-drand48())/srrate;

      /* Store solution if the global time counter tt has passed the
	 next time in tspan. */
      if (tt >= tspan[it] || isinf(tt)) {
	for (; it < tlen && (tt >= tspan[it] || isinf(tt)); it++)
	  memcpy(&U[Mspecies*subvol+Ndofs*it],xx,Mspecies*sizeof(int));

	/* If the simulation has reached the final time, continue to
	   next subvolume. */
	if (it >= tlen) break;
      }

      /* a) Determine the reaction re that did occur. */
      const double rand = drand48()*srrate;
      double cum;
      int re;
      for (re = 0, cum = rrate[0]; re < Mreactions && rand > cum;
	   cum += rrate[++re]);

      /* elaborate floating point fix: */
      if (re >= Mreactions) re = Mreactions-1;
      if (rrate[re] == 0.0) {
      	/* go backwards and try to find first nonzero reaction rate */
      	for ( ; re > 0 && rrate[re] == 0.0; re--);

      	/* No nonzero rate found, but a reaction was sampled. This can
      	   happen due to floating point errors in the iterated
      	   recalculated rates. */
      	if (rrate[re] == 0.0) {
      	  /* nil event: zero out and move on */
      	  srrate = 0.0;
      	  goto next_event;
      	}
      }

      /* b) Update the state of the subvolume. */
      for (int i = jcN[re]; i < jcN[re+1]; i++) {
	xx[irN[i]] += prN[i];
	if (xx[irN[i]] < 0) errcode = 1;
      }

      /* c) Recalculate srrate and rrate using dependency graph. */
      for (int i = jcG[Mspecies+re]; i < jcG[Mspecies+re+1]; i++) {
	const int j = irG[i];
	const double old = rrate[j];
	if (j < M1)
          srrate += (rrate[j] = 
		     inlineProp(xx,&K[j*3],&I[j*3],&prS[jcS[j]],
				jcS[j+1]-jcS[j],
				vol[subvol],sd[subvol]))-old;
	else
	  srrate += (rrate[j] = 
		     (*rfun[j-M1])(xx,tt,vol[subvol],
				   &ldata[subvol*dsize],
				   gdata,sd[subvol]))-old;
      }

      total_reactions++; /* counter */

    next_event:
      /* Check for error codes. */
      if (errcode) {
	/* Report the error that occurred and exit. */
	memcpy(&U[Mspecies*subvol+Ndofs*it],xx,Mspecies*sizeof(int));
	report(subvol,0,Ncells,0,total_reactions,errcode,report_level);
	break;
      }
    }
    if (report_level)
      report(subvol,0,Ncells,0,total_reactions,0,report_level);
  }

  FREE(rrate);
  FREE(xx);
}
/*----------------------------------------------------------------------*/
