# Supplementary material for: Three-dimensional stochastic simulation of chemoattractant-mediated excitability in cells
Source: PLoS Comput Biol. 2021 Jul 14;17(7):e1008803. doi: 10.1371/journal.pcbi.1008803 (PMC8330952; doi:10.1371/journal.pcbi.1008803)
Supplement: S2 File — Matlab scripts used for simulating the various models. (ZIP) [file pcbi.1008803.s011.zip › Code/urdme-master/urdme/src/uds/mexuds.m]

function U = mexuds(tspan,u0,D,N,G,vol,ldata,gdata,sd,reportl,seed,solverargs)

% (for help, type 'help uds')

% S. Engblom 2017-02-24 (mexuds)
% S. Engblom 2016-01-07 (rt_solve, extension to linear transport models)
% S. Engblom 2007-04-05 (rrsolve)

% default solver options
optdef.odesolv = @ode23s;
optdef.odeopts = odeset('RelTol',1e-4,'AbsTol',0.1);
optdef.report = 0;
optdef.finish = '';
optdef.K = zeros(3,0);
optdef.I = zeros(3,0);
optdef.S = sparse(0,0);

% input options
try
  opts = struct(solverargs{:});
catch
  error('Could not create Matlab struct from solver arguments.');
end
opts.report = reportl;

% merge defaults with actual inputs
fn = fieldnames(opts);
for i = 1:length(fn)
  optdef = setfield(optdef,fn{i},getfield(opts,fn{i}));
end
opts = optdef;
if opts.report
  opts.odeopts.OutputFcn = @l_report;
end

% solve
[foo,U] = opts.odesolv(@l_rhs,tspan,u0(:),opts.odeopts,N,D,vol, ...
                       ldata,gdata,sd,opts.K,opts.I,opts.S);

% fix for singular behaviour
if numel(tspan) == 2
  U = U([1 end],:);
end
U = U';

% play sound, if any
if ~isempty(opts.finish)
  load(opts.finish);
  sound(y,Fs);
end

%--------------------------------------------------------------------------
function dy = l_rhs(t,y,N,D,vol,ldata,gdata,sd,K,I,S)
%L_RHS Reaction-transport equations.
%  DY = L_RHS(T,Y,N,D,VOL,...) returns the rate DY for the
%  reaction-transport model at time T. The system is described by the
%  reactions N and the transport rates D in voxel volumes VOL.

dy = reshape(N*mexrhs(t,y,size(N,2),vol,ldata,gdata,sd,K,I,S),[],1)+D*y;

%--------------------------------------------------------------------------
function status = l_report(t,y,s,varargin)
%L_REPORT Simple reporter. Adapted from stenglib, see www.stenglib.org.

persistent T0 Tend percent t0 hwait;

if isempty(s) && ~isempty(hwait)
  % main use
  now = round((t(end)-T0)/(Tend-T0)*100);
  if now > percent
    percent = now;
    if isempty(t0) || percent < eps
      waitbar(percent/100,hwait);
    end
  end
elseif strcmp(s,'init')
  T0 = t(1);
  Tend = t(end);
  percent = 0;
  t0 = [];
  try, close(hwait); catch, end
  hwait = waitbar(0.0,'Solution progress');
else % 'none' and 'done' empties hwait
  try, close(hwait); catch, end
  hwait = [];
  t0 = [];
end
status = 0;

%--------------------------------------------------------------------------
