# Supplementary material for: Three-dimensional stochastic simulation of chemoattractant-mediated excitability in cells
Source: PLoS Comput Biol. 2021 Jul 14;17(7):e1008803. doi: 10.1371/journal.pcbi.1008803 (PMC8330952; doi:10.1371/journal.pcbi.1008803)
Supplement: S2 File — Matlab scripts used for simulating the various models. (ZIP) [file pcbi.1008803.s011.zip › Code/urdme-master/urdme/src/nsm/nsm.h]

/* nsm.h - Header file for NSM-solver. */

/* S. Engblom 2018-02-10 (Nreplicas syntax) */
/* S. Engblom 2017-02-17 (Major revision, URDME 1.3, Comsol 5) */
/* P. Bauer and S. Engblom 2012-05-04 (Revision) */
/* A. Hellander 2009-11-24 (Revision) */
/* J. Cullhed 2008-06-18 */

#ifndef NSM_H
#define NSM_H

void nsm(const PropensityFun *rfun,
	 const size_t *irD,const size_t *jcD,const double *prD,
	 const int *u0,
	 const size_t *irN,const size_t *jcN,const int *prN,
	 const size_t *irG,const size_t *jcG,
	 const double *tspan,const size_t tlen,const size_t Nreplicas,
	 int *U,
	 const double *vol,const double *ldata,const double *gdata,
	 const int *sd,const size_t Ncells,
	 const size_t Mspecies,const size_t Mreactions,
	 const size_t dsize,
	 int report_level,
	 const double *K,const int *I,
	 const size_t *jcS,const int *prS,const size_t M1
	 );

#endif /* NSM_H */
