# Supplementary material for: Three-dimensional stochastic simulation of chemoattractant-mediated excitability in cells
Source: PLoS Comput Biol. 2021 Jul 14;17(7):e1008803. doi: 10.1371/journal.pcbi.1008803 (PMC8330952; doi:10.1371/journal.pcbi.1008803)
Supplement: S2 File — Matlab scripts used for simulating the various models. (ZIP) [file pcbi.1008803.s011.zip › Code/urdme-master/urdme/src/nsm/understanding2.m]

function mod = understanding2(mod1,mod2)


if exist('mod2','var') == 0
        mkdir('Data_understanding')
    end  
A1 = 1;


% transitions and rates

r1  =  'U >  sd == 2 ? A1*U : 0.0 > @'; % 1.RasGTP -> RasGDP
r2  =  'U >  sd == 3 ? A1*U : 0.0 > @'; % 1.RasGTP -> RasGDP

[~,mod.N,mod.G] = rparse({r1 r2},...
                           {'U'}, ...
                           {'A1' A1}, ...
                           'understanding.c');

% zero initial number of species
Mspecies = 1;
Ncells = numel(mod.sd);

index = mod.sd == 3;


u0 = zeros(Mspecies,Ncells);
u0(1,index) = 1000;


% mod.u0 = zeros(size(mod.N,1),numel(mod.vol));
mod.u0 = u0;
% EN0 = round(vol*[  0.01542,  0.3706,  0.14,   0.6,   100,   0.30,     45,   0.15]);
%                     bRasGTP   PKBs_a  PI3K_a PTEN_a  PI4P  PI34P2  PI45P2 PI345P3


% simulation time interval
if ~isfield(mod,'tspan')
  mod.tspan = 0:0.1:100;
  
end

end
