# Supplementary material for: Three-dimensional stochastic simulation of chemoattractant-mediated excitability in cells
Source: PLoS Comput Biol. 2021 Jul 14;17(7):e1008803. doi: 10.1371/journal.pcbi.1008803 (PMC8330952; doi:10.1371/journal.pcbi.1008803)
Supplement: S2 File — Matlab scripts used for simulating the various models. (ZIP) [file pcbi.1008803.s011.zip › Code/urdme-master/urdme/src/nsm/understanding_meshing2.m]

% function understanding_meshing2


clear
close all
clc

%% adding paths

    path_to_urdme = '/Users/cscl/Downloads/urdme-master/';
 
    addpath(genpath([path_to_urdme 'urdme/']))
    addpath(genpath([path_to_urdme 'workflows/']))
    
%% Time    
    tspan = 0:0.1:5;
    
%% Geometry

    C1 = [3 4 0 10 10 0 0 0 10 10]';

    gd = C1;
    sf = 'C1';
    ns = char('C1')';
    G = decsg(gd,sf,ns);


    % create the mesh
    [P,E,T] = initmesh(G,'hmax',0.5);

    triangle_centroid = zeros(2,size(T,2));
    triangle_area = zeros(1,size(T,2));
    for i = 1:size(T,2)
    
        x_coord_tmp = P(1,T(1:3,i));
        y_coord_tmp = P(2,T(1:3,i));
    
        triangle_centroid(1:2,i) = [mean(x_coord_tmp); mean(y_coord_tmp)]; 
        triangle_area(i) = polyarea(x_coord_tmp, y_coord_tmp); 
    
        if triangle_centroid(1,i) <= 5 
            T(4,i) = 1;
        else
            T(4,i) = 2;
        end
        
        
        if (triangle_centroid(1,i)-5)^2+(triangle_centroid(2,i)-5)^2<=1.0
            
            T(4,i) = 3;
        end
        
%        if triangle_centroid(1,i)>= 2 && triangle_centroid(1,i)<=4
%             T(4,i) = 3;
%        end
        
    
    end


    
    
    
    figure('color','white')
    pdemesh(P,E,T), axis tight, axis equal
    set(gca,'fontweight','b','linewidth',1)
    xlabel('x')
    ylabel('y','rotation',0)
    box off
    hold on

    for i = 1:size(T,2)
        if T(4,i) == 1
            plot(triangle_centroid(1,i),triangle_centroid(2,i),'go')
        elseif T(4,i) == 2
            plot(triangle_centroid(1,i),triangle_centroid(2,i),'bo')
        else
            plot(triangle_centroid(1,i),triangle_centroid(2,i),'ro')
        end
    % text(triangle_centroid(1,i),triangle_centroid(2,i),num2str(i))
%     pause(0.1)
    end

    clear mod1

    
    % Diffusion
    D_U = 2;
    
    
    mod1 = pde2urdme(P,T,{D_U});
    
    mod1.sd = ceil(mod1.sd);

    for i = 1:length(mod1.sd)
    
        x_coord_tmp = P(1,i);
        y_coord_tmp = P(2,i);
    
       if x_coord_tmp < 5
            mod1.sd(i) = 1;
       else
           mod1.sd(i) = 2;
       end
        
       if (x_coord_tmp-5)^2+(y_coord_tmp-5)^2<=1.1
            
            mod1.sd(i) = 3;
       end
    
    end
    
%     D = mod1.D;
%     Mspecies = 1;
%     Domain_1 = find(mod1.sd == 1);
%     Domain_2 = find(mod1.sd == 2);
%     
%     
%     
%     ixremove = zeros(0,1);
%     for s = 1
%         ixremove = [ixremove; Mspecies*(Domain_2-1)+s];
%     end
%     D(ixremove,:) = 0;
%     D(:,ixremove) = 0;
% 
% 
%     d = full(sum(D,1));
%     D = D+sparse(1:size(D,1),1:size(D,1),-d);
%     mod1.D = D;

    
    
    
    

    if exist('tspan','var')
        mod1.tspan = tspan;
    end
    
    mod2 = [];
    mod1 = understanding(mod1,mod2);
    
    
%%
clear mod2 

tspan = 5:0.1:10;

mod2 = pde2urdme(P,T,{D_U});
    
    mod2.sd = ceil(mod2.sd);

    for i = 1:length(mod2.sd)
    
        x_coord_tmp = P(1,i);
        y_coord_tmp = P(2,i);
    
       if x_coord_tmp < 5
            mod2.sd(i) = 1;
       else
           mod2.sd(i) = 2;
       end
        
       if (x_coord_tmp-5)^2+(y_coord_tmp-5)^2<=1.1
            
            mod2.sd(i) = 3;
       end
    
    end
    
    D = mod2.D;
    Mspecies = 1;
    Domain_1 = find(mod2.sd == 1);
    Domain_2 = find(mod2.sd == 2);
    
    
    
    ixremove = zeros(0,1);
    for s = 1
        ixremove = [ixremove; Mspecies*(Domain_2-1)+s];
    end
    D(ixremove,:) = 0;
    D(:,ixremove) = 0;


    d = full(sum(D,1));
    D = D+sparse(1:size(D,1),1:size(D,1),-d);
    mod2.D = D;

    
    
    
    

    if exist('tspan','var')
        mod2.tspan = tspan;
    end
    
    mod2 = understanding(mod1, mod2);
    
%% solve
tic
    mod1 = urdme(mod1,'seed',17,'propensities','understanding','report',0);
toc
%% visualize using PDE Toolbox

    mod1 = urdme2pde(mod1);


    if ~exist('plotting_off','var') || ~plotting_off
        
        figure, clf,
        pdesurf(mod1.pde.P,mod1.pde.T,mod1.pde.U(1,:,1)'*6.022*1e23);
  
        view(0,90), axis tight, axis square, colormap('parula')
        colorbar 
        caxis([0 1000])
        
        
        figure, clf,
        pdesurf(mod1.pde.P,mod1.pde.T,mod1.pde.U(1,:,end)'*6.022*1e23);
        
        view(0,90), axis tight, axis square, colormap('parula')
        colorbar
%         caxis([0 1000])
        
        figure, clf
        hold on
        N = 10;
        c = jet(N);
        
        for i = 1:length(mod1.pde.U(1,:,1))
            
            index = floor(N*mod1.pde.U(1,i,1)/max(mod1.pde.U(1,:,1)))+1;
            if index > 10
                index = 10;
            end
            plot(mod1.pde.P(1,i),mod1.pde.P(2,i),'o','MarkerFaceColor',c(index,:),'color','none');            
        end
  
        view(0,90), axis tight, axis square, colormap('parula')
        
  
    end

    figure('color','white')
    pdemesh(P,E,T), axis tight, axis equal
    set(gca,'fontweight','b','linewidth',1)
    xlabel('x')
    ylabel('y','rotation',0)
    box off
    hold on

    for i = 1:size(P,2)
        if mod1.sd(i) == 1
            plot(P(1,i),P(2,i),'go')
        elseif mod1.sd(i) == 2
            plot(P(1,i),P(2,i),'bo')
        else
            plot(P(1,i),P(2,i),'ro')
        end
    % text(triangle_centroid(1,i),triangle_centroid(2,i),num2str(i))
%     pause(0.1)
    end

%% saving the data
    time_stamp = char(datetime);

    if exist('Data_understanding','dir') == 0
        mkdir('Data_understanding')
    end
    
    function_name = mfilename;
    name = [function_name,'_',time_stamp(1:2),'_',time_stamp(4:6),'_',time_stamp(8:11),'_',time_stamp(13:14),'_',time_stamp(16:17),'_',time_stamp(19:20)];
    full_file_name = fullfile('Data_understanding',name);

    save(full_file_name,'mod')


    Output_video_generation(full_file_name)
